# Supplementary material for: A novel serum m7G-harboring microRNA signature for cancer detection
Source: Front Genet. 2024 Feb 7;15:1270302. doi: 10.3389/fgene.2024.1270302 (PMC10879580; doi:10.3389/fgene.2024.1270302)
Supplement: Supplementary file 1 [file Table2.XLSX]

## Sheet: 33 m7G-miRNA
Table S2 A total of 33 m7G-harboring miRNAs derived from previously published studuies
miR-23b-5p
miR-149-3p
miR-505-5p
miR-760
miR-320d
let-7e-5p
miR-320c
let-7b-5p
miR-320b
miR-320e
miR-92b-3p
miR-320a
miR-328-3p
let-7c-5p
miR-663a
let-7b-3p
let-7a-5p
miR-92b-5p
miR-193a-5p
miR-125a-5p
miR-342-5p
miR-432-5p
miR-125a-3p
miR-23a-5p
miR-196a-5p
miR-375
miR-382-5p
miR-296-3p
miR-365a-5p
miR-25-5p
miR-92a-3p
miR-485-3p
miR-149-3p
