# Supplementary material for: A novel serum m7G-harboring microRNA signature for cancer detection
Source: Front Genet. 2024 Feb 7;15:1270302. doi: 10.3389/fgene.2024.1270302 (PMC10879580; doi:10.3389/fgene.2024.1270302)
Supplement: Supplementary file 2 [file Table3.XLSX]

## Sheet: Samples in the training set
Table S3-1 List of samples in the training set and those corresponding clinical information
Sample	Group	GEO number	Disease state	Sex	Age	Stage (cTNM 1997)
GSM3468275	Non_cancer	GSE122497	Non-cancer	Male	46
GSM2851855	Non_cancer	GSE106817	Non-cancer
GSM3471837	Non_cancer	GSE122497	Non-cancer	Male	71
GSM4070432	Non_cancer	GSE137140	Non-cancer	Male	50
GSM3616840	Non_cancer	GSE113740	Non-cancer	Female	57
GSM3472851	Non_cancer	GSE122497	Non-cancer	Female	25
GSM3468821	Non_cancer	GSE122497	Non-cancer	Male	53
GSM4070312	Non_cancer	GSE137140	Non-cancer	Female	62
GSM3617680	Non_cancer	GSE113740	Non-cancer	Male	64
GSM5000745	Non_cancer	GSE164174	Non-cancer	Male	61
GSM5000392	Non_cancer	GSE164174	Non-cancer	Male	59
GSM2852677	Non_cancer	GSE106817	Non-cancer
GSM2851690	Non_cancer	GSE106817	Non-cancer
GSM5001541	Non_cancer	GSE164174	Non-cancer	Male	63
GSM3471126	Non_cancer	GSE122497	Non-cancer	Male	78
GSM3471980	Non_cancer	GSE122497	Non-cancer	Female	78
GSM4127613	Non_cancer	GSE139031	Non-cancer	Male	66
GSM5001220	Non_cancer	GSE164174	Non-cancer	Female	63
GSM3470207	Non_cancer	GSE122497	Non-cancer	Female	80
GSM3470565	Non_cancer	GSE122497	Non-cancer	Female	69
GSM3470036	Non_cancer	GSE122497	Non-cancer	Female	73
GSM3468560	Non_cancer	GSE122497	Non-cancer	Male	44
GSM2853775	Non_cancer	GSE106817	Non-cancer
GSM3472943	Non_cancer	GSE122497	Non-cancer	Female	51
GSM2852893	Non_cancer	GSE106817	Non-cancer
GSM3616863	Non_cancer	GSE113740	Non-cancer	Male	80
GSM4069987	Non_cancer	GSE137140	Non-cancer	Female	36
GSM4127639	Non_cancer	GSE139031	Non-cancer	Male	50
GSM3107266	Non_cancer	GSE113486	Non-cancer	Female	89
GSM5000697	Non_cancer	GSE164174	Non-cancer	Female	57
GSM2852386	Non_cancer	GSE106817	Non-cancer
GSM2853403	Non_cancer	GSE106817	Non-cancer
GSM3468406	Non_cancer	GSE122497	Non-cancer	Male	45
GSM3470245	Non_cancer	GSE122497	Non-cancer	Female	81
GSM4070830	Non_cancer	GSE137140	Non-cancer	Male	49
GSM4071156	Non_cancer	GSE137140	Non-cancer	Male	49
GSM5001257	Non_cancer	GSE164174	Non-cancer	Female	64
GSM2851527	Non_cancer	GSE106817	Non-cancer
GSM3617297	Non_cancer	GSE113740	Non-cancer	Female	76
GSM2851994	Non_cancer	GSE106817	Non-cancer
GSM4069169	Non_cancer	GSE137140	Non-cancer	Male	65
GSM3471634	Non_cancer	GSE122497	Non-cancer	Female	79
GSM3470547	Non_cancer	GSE122497	Non-cancer	Female	84
GSM3472940	Non_cancer	GSE122497	Non-cancer	Female	56
GSM3472337	Non_cancer	GSE122497	Non-cancer	Male	84
GSM3471409	Non_cancer	GSE122497	Non-cancer	Female	79
GSM3470679	Non_cancer	GSE122497	Non-cancer	Female	64
GSM3617529	Non_cancer	GSE113740	Non-cancer	Male	51
GSM4069865	Non_cancer	GSE137140	Non-cancer	Female	38
GSM3471758	Non_cancer	GSE122497	Non-cancer	Female	58
GSM3472377	Non_cancer	GSE122497	Non-cancer	Female	74
GSM3468982	Non_cancer	GSE122497	Non-cancer	Female	56
GSM4070986	Non_cancer	GSE137140	Non-cancer	Male	46
GSM2853755	Non_cancer	GSE106817	Non-cancer
GSM2852399	Non_cancer	GSE106817	Non-cancer
GSM2851476	Non_cancer	GSE106817	Non-cancer
GSM4070634	Non_cancer	GSE137140	Non-cancer	Male	49
GSM4069991	Non_cancer	GSE137140	Non-cancer	Female	61
GSM4070652	Non_cancer	GSE137140	Non-cancer	Male	76
GSM3468548	Non_cancer	GSE122497	Non-cancer	Male	63
GSM3523037	Non_cancer	GSE124158_GPL21263	Non-cancer	Male	73
GSM3469377	Non_cancer	GSE122497	Non-cancer	Female	51
GSM2852869	Non_cancer	GSE106817	Non-cancer
GSM3470098	Non_cancer	GSE122497	Non-cancer	Female	83
GSM3471107	Non_cancer	GSE122497	Non-cancer	Female	73
GSM3471622	Non_cancer	GSE122497	Non-cancer	Male	76
GSM3471151	Non_cancer	GSE122497	Non-cancer	Female	70
GSM4069555	Non_cancer	GSE137140	Non-cancer	Female	57
GSM4071265	Non_cancer	GSE137140	Non-cancer	Male	37
GSM3468464	Non_cancer	GSE122497	Non-cancer	Male	64
GSM3468039	Non_cancer	GSE122497	Non-cancer	Male	47
GSM3616422	Non_cancer	GSE113740	Non-cancer	Male	61
GSM2851638	Non_cancer	GSE106817	Non-cancer
GSM2852332	Non_cancer	GSE106817	Non-cancer
GSM4070208	Non_cancer	GSE137140	Non-cancer	Female	54
GSM3472494	Non_cancer	GSE122497	Non-cancer	Male	68
GSM2851912	Non_cancer	GSE106817	Non-cancer
GSM3468948	Non_cancer	GSE122497	Non-cancer	Male	73
GSM4067573	Non_cancer	GSE137140	Non-cancer	Female	56
GSM3522964	Non_cancer	GSE124158_GPL21263	Non-cancer	Female	75
GSM2852788	Non_cancer	GSE106817	Non-cancer
GSM3472679	Non_cancer	GSE122497	Non-cancer	Male	48
GSM2851880	Non_cancer	GSE106817	Non-cancer
GSM4069432	Non_cancer	GSE137140	Non-cancer	Female	44
GSM3470241	Non_cancer	GSE122497	Non-cancer	Female	80
GSM2851617	Non_cancer	GSE106817	Non-cancer
GSM3469872	Non_cancer	GSE122497	Non-cancer	Female	44
GSM3523147	Non_cancer	GSE124158_GPL21263	Non-cancer	Male	35
GSM3468806	Non_cancer	GSE122497	Non-cancer	Male	63
GSM2851524	Non_cancer	GSE106817	Non-cancer
GSM3469495	Non_cancer	GSE122497	Non-cancer	Female	42
GSM3471913	Non_cancer	GSE122497	Non-cancer	Female	80
GSM2851965	Non_cancer	GSE106817	Non-cancer
GSM5000876	Non_cancer	GSE164174	Non-cancer	Male	65
GSM3268224	Non_cancer	GSE113740	Non-cancer	Female	69
GSM3472509	Non_cancer	GSE122497	Non-cancer	Male	76
GSM3468006	Non_cancer	GSE122497	Non-cancer	Male	38
GSM3468872	Non_cancer	GSE122497	Non-cancer	Male	62
GSM3471898	Non_cancer	GSE122497	Non-cancer	Female	80
GSM2852773	Non_cancer	GSE106817	Non-cancer
GSM3469106	Non_cancer	GSE122497	Non-cancer	Female	69
GSM3469874	Non_cancer	GSE122497	Non-cancer	Female	41
GSM3472547	Non_cancer	GSE122497	Non-cancer	Female	69
GSM3470386	Non_cancer	GSE122497	Non-cancer	Male	67
GSM5001005	Non_cancer	GSE164174	Non-cancer	Male	37
GSM3472382	Non_cancer	GSE122497	Non-cancer	Female	71
GSM3470197	Non_cancer	GSE122497	Non-cancer	Male	74
GSM3468027	Non_cancer	GSE122497	Non-cancer	Male	37
GSM3469124	Non_cancer	GSE122497	Non-cancer	Female	74
GSM4071075	Non_cancer	GSE137140	Non-cancer	Male	38
GSM3472320	Non_cancer	GSE122497	Non-cancer	Female	69
GSM5000853	Non_cancer	GSE164174	Non-cancer	Male	72
GSM3471039	Non_cancer	GSE122497	Non-cancer	Male	69
GSM4070970	Non_cancer	GSE137140	Non-cancer	Male	50
GSM3617500	Non_cancer	GSE113740	Non-cancer	Male	67
GSM2852942	Non_cancer	GSE106817	Non-cancer
GSM2851793	Non_cancer	GSE106817	Non-cancer
GSM3617563	Non_cancer	GSE113740	Non-cancer	Male	59
GSM2852558	Non_cancer	GSE106817	Non-cancer
GSM5001480	Non_cancer	GSE164174	Non-cancer	Male	63
GSM2853265	Non_cancer	GSE106817	Non-cancer
GSM2851641	Non_cancer	GSE106817	Non-cancer
GSM4069297	Non_cancer	GSE137140	Non-cancer	Male	59
GSM2852297	Non_cancer	GSE106817	Non-cancer
GSM2853591	Non_cancer	GSE106817	Non-cancer
GSM2853157	Non_cancer	GSE106817	Non-cancer
GSM2852227	Non_cancer	GSE106817	Non-cancer
GSM3470225	Non_cancer	GSE122497	Non-cancer	Female	79
GSM2852847	Non_cancer	GSE106817	Non-cancer
GSM2852955	Non_cancer	GSE106817	Non-cancer
GSM2852809	Non_cancer	GSE106817	Non-cancer
GSM2854009	Non_cancer	GSE106817	Non-cancer
GSM4070943	Non_cancer	GSE137140	Non-cancer	Male	55
GSM3468050	Non_cancer	GSE122497	Non-cancer	Male	40
GSM2852352	Non_cancer	GSE106817	Non-cancer
GSM3469886	Non_cancer	GSE122497	Non-cancer	Female	43
GSM3617090	Non_cancer	GSE113740	Non-cancer	Male	66
GSM3471100	Non_cancer	GSE122497	Non-cancer	Male	84
GSM3617658	Non_cancer	GSE113740	Non-cancer	Male	63
GSM2851466	Non_cancer	GSE106817	Non-cancer
GSM5001191	Non_cancer	GSE164174	Non-cancer	Female	67
GSM3471196	Non_cancer	GSE122497	Non-cancer	Male	81
GSM3470538	Non_cancer	GSE122497	Non-cancer	Male	79
GSM2852722	Non_cancer	GSE106817	Non-cancer
GSM2852990	Non_cancer	GSE106817	Non-cancer
GSM2853147	Non_cancer	GSE106817	Non-cancer
GSM3472848	Non_cancer	GSE122497	Non-cancer	Female	31
GSM3469497	Non_cancer	GSE122497	Non-cancer	Female	44
GSM5001664	Non_cancer	GSE164174	Non-cancer	Male	53
GSM3468947	Non_cancer	GSE122497	Non-cancer	Male	66
GSM3470684	Non_cancer	GSE122497	Non-cancer	Male	66
GSM2853069	Non_cancer	GSE106817	Non-cancer
GSM4069356	Non_cancer	GSE137140	Non-cancer	Female	49
GSM3470921	Non_cancer	GSE122497	Non-cancer	Male	80
GSM3471865	Non_cancer	GSE122497	Non-cancer	Female	70
GSM3470337	Non_cancer	GSE122497	Non-cancer	Female	43
GSM4127527	Non_cancer	GSE139031	Non-cancer	Female	35
GSM4069535	Non_cancer	GSE137140	Non-cancer	Female	51
GSM5001044	Non_cancer	GSE164174	Non-cancer	Female	55
GSM5001169	Non_cancer	GSE164174	Non-cancer	Male	69
GSM3617415	Non_cancer	GSE113740	Non-cancer	Female	43
GSM3470456	Non_cancer	GSE122497	Non-cancer	Female	71
GSM3469852	Non_cancer	GSE122497	Non-cancer	Female	42
GSM2853985	Non_cancer	GSE106817	Non-cancer
GSM4071059	Non_cancer	GSE137140	Non-cancer	Male	36
GSM2852937	Non_cancer	GSE106817	Non-cancer
GSM3471854	Non_cancer	GSE122497	Non-cancer	Female	87
GSM3471270	Non_cancer	GSE122497	Non-cancer	Female	77
GSM3472448	Non_cancer	GSE122497	Non-cancer	Male	72
GSM3468921	Non_cancer	GSE122497	Non-cancer	Male	47
GSM3472638	Non_cancer	GSE122497	Non-cancer	Female	81
GSM3470670	Non_cancer	GSE122497	Non-cancer	Male	79
GSM3471298	Non_cancer	GSE122497	Non-cancer	Male	85
GSM3616766	Non_cancer	GSE113740	Non-cancer	Male	61
GSM5000703	Non_cancer	GSE164174	Non-cancer	Female	48
GSM3470594	Non_cancer	GSE122497	Non-cancer	Female	76
GSM4070839	Non_cancer	GSE137140	Non-cancer	Male	52
GSM3471450	Non_cancer	GSE122497	Non-cancer	Male	81
GSM3470775	Non_cancer	GSE122497	Non-cancer	Female	68
GSM3469301	Non_cancer	GSE122497	Non-cancer	Female	61
GSM2851559	Non_cancer	GSE106817	Non-cancer
GSM3469193	Non_cancer	GSE122497	Non-cancer	Female	45
GSM2852654	Non_cancer	GSE106817	Non-cancer
GSM3472081	Non_cancer	GSE122497	Non-cancer	Female	84
GSM4127574	Non_cancer	GSE139031	Non-cancer	Female	54
GSM2852522	Non_cancer	GSE106817	Non-cancer
GSM3468349	Non_cancer	GSE122497	Non-cancer	Male	49
GSM4070796	Non_cancer	GSE137140	Non-cancer	Male	56
GSM5001424	Non_cancer	GSE164174	Non-cancer	Male	66
GSM3472390	Non_cancer	GSE122497	Non-cancer	Male	77
GSM3469432	Non_cancer	GSE122497	Non-cancer	Female	56
GSM4069806	Non_cancer	GSE137140	Non-cancer	Female	62
GSM3470357	Non_cancer	GSE122497	Non-cancer	Female	78
GSM3469764	Non_cancer	GSE122497	Non-cancer	Female	37
GSM3468993	Non_cancer	GSE122497	Non-cancer	Female	62
GSM4071200	Non_cancer	GSE137140	Non-cancer	Male	36
GSM2853806	Non_cancer	GSE106817	Non-cancer
GSM4070746	Non_cancer	GSE137140	Non-cancer	Male	46
GSM3472099	Non_cancer	GSE122497	Non-cancer	Female	77
GSM3617591	Non_cancer	GSE113740	Non-cancer	Male	67
GSM3470690	Non_cancer	GSE122497	Non-cancer	Female	75
GSM3471924	Non_cancer	GSE122497	Non-cancer	Female	85
GSM4070972	Non_cancer	GSE137140	Non-cancer	Male	35
GSM3469950	Non_cancer	GSE122497	Non-cancer	Female	50
GSM3471762	Non_cancer	GSE122497	Non-cancer	Male	75
GSM2852906	Non_cancer	GSE106817	Non-cancer
GSM3472210	Non_cancer	GSE122497	Non-cancer	Female	84
GSM3469216	Non_cancer	GSE122497	Non-cancer	Female	54
GSM4070140	Non_cancer	GSE137140	Non-cancer	Female	64
GSM3522978	Non_cancer	GSE124158_GPL21263	Non-cancer	Female	52
GSM2851511	Non_cancer	GSE106817	Non-cancer
GSM3470331	Non_cancer	GSE122497	Non-cancer	Male	55
GSM4070711	Non_cancer	GSE137140	Non-cancer	Male	35
GSM3617508	Non_cancer	GSE113740	Non-cancer	Male	74
GSM3472791	Non_cancer	GSE122497	Non-cancer	Male	24
GSM3470831	Non_cancer	GSE122497	Non-cancer	Female	78
GSM2853187	Non_cancer	GSE106817	Non-cancer
GSM5001244	Non_cancer	GSE164174	Non-cancer	Female	70
GSM3472465	Non_cancer	GSE122497	Non-cancer	Male	62
GSM5000390	Non_cancer	GSE164174	Non-cancer	Male	77
GSM2852418	Non_cancer	GSE106817	Non-cancer
GSM4069263	Non_cancer	GSE137140	Non-cancer	Male	44
GSM2852389	Non_cancer	GSE106817	Non-cancer
GSM3522955	Non_cancer	GSE124158_GPL21263	Non-cancer	Female	38
GSM3107301	Non_cancer	GSE113486	Non-cancer	Male	86
GSM2851531	Non_cancer	GSE106817	Non-cancer
GSM2852339	Non_cancer	GSE106817	Non-cancer
GSM2854028	Non_cancer	GSE106817	Non-cancer
GSM2853607	Non_cancer	GSE106817	Non-cancer
GSM3470445	Non_cancer	GSE122497	Non-cancer	Male	89
GSM2852974	Non_cancer	GSE106817	Non-cancer
GSM3469066	Non_cancer	GSE122497	Non-cancer	Female	52
GSM2853643	Non_cancer	GSE106817	Non-cancer
GSM3617368	Non_cancer	GSE113740	Non-cancer	Male	58
GSM3470174	Non_cancer	GSE122497	Non-cancer	Male	68
GSM3470284	Non_cancer	GSE122497	Non-cancer	Female	70
GSM3472275	Non_cancer	GSE122497	Non-cancer	Male	82
GSM3616409	Non_cancer	GSE113740	Non-cancer	Female	65
GSM2852053	Non_cancer	GSE106817	Non-cancer
GSM3617623	Non_cancer	GSE113740	Non-cancer	Male	55
GSM3472198	Non_cancer	GSE122497	Non-cancer	Female	73
GSM3470960	Non_cancer	GSE122497	Non-cancer	Male	84
GSM2851481	Non_cancer	GSE106817	Non-cancer
GSM4070179	Non_cancer	GSE137140	Non-cancer	Female	64
GSM4069517	Non_cancer	GSE137140	Non-cancer	Female	51
GSM3468471	Non_cancer	GSE122497	Non-cancer	Male	44
GSM3470493	Non_cancer	GSE122497	Non-cancer	Female	83
GSM5001566	Non_cancer	GSE164174	Non-cancer	Male	56
GSM2851540	Non_cancer	GSE106817	Non-cancer
GSM3471049	Non_cancer	GSE122497	Non-cancer	Female	88
GSM4069895	Non_cancer	GSE137140	Non-cancer	Female	46
GSM3470712	Non_cancer	GSE122497	Non-cancer	Female	75
GSM3470300	Non_cancer	GSE122497	Non-cancer	Male	63
GSM3472245	Non_cancer	GSE122497	Non-cancer	Female	83
GSM3471769	Non_cancer	GSE122497	Non-cancer	Female	69
GSM3471327	Non_cancer	GSE122497	Non-cancer	Female	89
GSM3472626	Non_cancer	GSE122497	Non-cancer	Male	77
GSM2851473	Non_cancer	GSE106817	Non-cancer
GSM2852993	Non_cancer	GSE106817	Non-cancer
GSM3522939	Non_cancer	GSE124158_GPL21263	Non-cancer	Female	39
GSM3472473	Non_cancer	GSE122497	Non-cancer	Female	66
GSM4069668	Non_cancer	GSE137140	Non-cancer	Female	60
GSM4067598	Non_cancer	GSE137140	Non-cancer	Female	54
GSM3468433	Non_cancer	GSE122497	Non-cancer	Male	56
GSM4069546	Non_cancer	GSE137140	Non-cancer	Female	46
GSM2853706	Non_cancer	GSE106817	Non-cancer
GSM4070117	Non_cancer	GSE137140	Non-cancer	Female	51
GSM4070760	Non_cancer	GSE137140	Non-cancer	Male	48
GSM3468546	Non_cancer	GSE122497	Non-cancer	Male	54
GSM3469500	Non_cancer	GSE122497	Non-cancer	Female	66
GSM4070278	Non_cancer	GSE137140	Non-cancer	Female	69
GSM4069303	Non_cancer	GSE137140	Non-cancer	Female	66
GSM2852616	Non_cancer	GSE106817	Non-cancer
GSM3469614	Non_cancer	GSE122497	Non-cancer	Female	52
GSM3469151	Non_cancer	GSE122497	Non-cancer	Female	51
GSM3468366	Non_cancer	GSE122497	Non-cancer	Male	74
GSM4070356	Non_cancer	GSE137140	Non-cancer	Male	63
GSM3469234	Non_cancer	GSE122497	Non-cancer	Female	44
GSM5001291	Non_cancer	GSE164174	Non-cancer	Female	73
GSM3468148	Non_cancer	GSE122497	Non-cancer	Male	50
GSM3471289	Non_cancer	GSE122497	Non-cancer	Female	66
GSM4070296	Non_cancer	GSE137140	Non-cancer	Female	53
GSM4070139	Non_cancer	GSE137140	Non-cancer	Female	53
GSM2852309	Non_cancer	GSE106817	Non-cancer
GSM3472022	Non_cancer	GSE122497	Non-cancer	Male	89
GSM3469091	Non_cancer	GSE122497	Non-cancer	Female	76
GSM4069395	Non_cancer	GSE137140	Non-cancer	Female	40
GSM2851837	Non_cancer	GSE106817	Non-cancer
GSM2852964	Non_cancer	GSE106817	Non-cancer
GSM3470902	Non_cancer	GSE122497	Non-cancer	Male	83
GSM3472089	Non_cancer	GSE122497	Non-cancer	Male	72
GSM3468281	Non_cancer	GSE122497	Non-cancer	Male	53
GSM3470654	Non_cancer	GSE122497	Non-cancer	Female	87
GSM3472622	Non_cancer	GSE122497	Non-cancer	Male	57
GSM2851893	Non_cancer	GSE106817	Non-cancer
GSM3470531	Non_cancer	GSE122497	Non-cancer	Female	77
GSM3468877	Non_cancer	GSE122497	Non-cancer	Male	66
GSM3470390	Non_cancer	GSE122497	Non-cancer	Female	83
GSM3617094	Non_cancer	GSE113740	Non-cancer	Male	62
GSM4067590	Non_cancer	GSE137140	Non-cancer	Female	61
GSM3468183	Non_cancer	GSE122497	Non-cancer	Male	38
GSM3470485	Non_cancer	GSE122497	Non-cancer	Male	64
GSM3469200	Non_cancer	GSE122497	Non-cancer	Female	64
GSM5001539	Non_cancer	GSE164174	Non-cancer	Male	61
GSM2853763	Non_cancer	GSE106817	Non-cancer
GSM3472929	Non_cancer	GSE122497	Non-cancer	Female	47
GSM4070793	Non_cancer	GSE137140	Non-cancer	Male	48
GSM3468143	Non_cancer	GSE122497	Non-cancer	Male	51
GSM4071169	Non_cancer	GSE137140	Non-cancer	Male	63
GSM3107255	Non_cancer	GSE113486	Non-cancer	Male	68
GSM3468437	Non_cancer	GSE122497	Non-cancer	Male	38
GSM4070658	Non_cancer	GSE137140	Non-cancer	Male	50
GSM3471519	Non_cancer	GSE122497	Non-cancer	Male	79
GSM3470134	Non_cancer	GSE122497	Non-cancer	Female	78
GSM5001621	Non_cancer	GSE164174	Non-cancer	Male	54
GSM3469458	Non_cancer	GSE122497	Non-cancer	Female	36
GSM2852337	Non_cancer	GSE106817	Non-cancer
GSM3471427	Non_cancer	GSE122497	Non-cancer	Female	70
GSM3472070	Non_cancer	GSE122497	Non-cancer	Female	67
GSM2853123	Non_cancer	GSE106817	Non-cancer
GSM2851526	Non_cancer	GSE106817	Non-cancer
GSM4069520	Non_cancer	GSE137140	Non-cancer	Female	47
GSM3472716	Non_cancer	GSE122497	Non-cancer	Male	50
GSM2853447	Non_cancer	GSE106817	Non-cancer
GSM4127610	Non_cancer	GSE139031	Non-cancer	Male	71
GSM2852731	Non_cancer	GSE106817	Non-cancer
GSM3617458	Non_cancer	GSE113740	Non-cancer	Female	68
GSM3468733	Non_cancer	GSE122497	Non-cancer	Male	47
GSM2851889	Non_cancer	GSE106817	Non-cancer
GSM2852324	Non_cancer	GSE106817	Non-cancer
GSM4069175	Non_cancer	GSE137140	Non-cancer	Male	59
GSM3616738	Non_cancer	GSE113740	Non-cancer	Male	69
GSM5000474	Non_cancer	GSE164174	Non-cancer	Male	62
GSM3472767	Non_cancer	GSE122497	Non-cancer	Female	37
GSM2851820	Non_cancer	GSE106817	Non-cancer
GSM3468819	Non_cancer	GSE122497	Non-cancer	Male	51
GSM2853534	Non_cancer	GSE106817	Non-cancer
GSM3471310	Non_cancer	GSE122497	Non-cancer	Male	78
GSM5001397	Non_cancer	GSE164174	Non-cancer	Male	65
GSM3063749	Non_cancer	GSE112264	Non-cancer	Male	79
GSM2854041	Non_cancer	GSE106817	Non-cancer
GSM3472912	Non_cancer	GSE122497	Non-cancer	Female	54
GSM2853942	Non_cancer	GSE106817	Non-cancer
GSM2852525	Non_cancer	GSE106817	Non-cancer
GSM4069804	Non_cancer	GSE137140	Non-cancer	Female	50
GSM4069675	Non_cancer	GSE137140	Non-cancer	Female	50
GSM4069959	Non_cancer	GSE137140	Non-cancer	Female	64
GSM4069342	Non_cancer	GSE137140	Non-cancer	Female	43
GSM5000541	Non_cancer	GSE164174	Non-cancer	Male	75
GSM3469313	Non_cancer	GSE122497	Non-cancer	Female	52
GSM3470823	Non_cancer	GSE122497	Non-cancer	Male	76
GSM5001144	Non_cancer	GSE164174	Non-cancer	Female	48
GSM3468082	Non_cancer	GSE122497	Non-cancer	Male	72
GSM4070176	Non_cancer	GSE137140	Non-cancer	Female	40
GSM4069716	Non_cancer	GSE137140	Non-cancer	Female	65
GSM2851589	Non_cancer	GSE106817	Non-cancer
GSM3469002	Non_cancer	GSE122497	Non-cancer	Female	64
GSM3523116	Non_cancer	GSE124158_GPL21263	Non-cancer	Male	50
GSM2853042	Non_cancer	GSE106817	Non-cancer
GSM3469144	Non_cancer	GSE122497	Non-cancer	Female	39
GSM3470830	Non_cancer	GSE122497	Non-cancer	Male	78
GSM4070440	Non_cancer	GSE137140	Non-cancer	Male	60
GSM3472600	Non_cancer	GSE122497	Non-cancer	Female	74
GSM4069860	Non_cancer	GSE137140	Non-cancer	Female	56
GSM2853231	Non_cancer	GSE106817	Non-cancer
GSM2851365	Non_cancer	GSE106817	Non-cancer
GSM3617526	Non_cancer	GSE113740	Non-cancer	Male	60
GSM3472749	Non_cancer	GSE122497	Non-cancer	Female	42
GSM3469300	Non_cancer	GSE122497	Non-cancer	Female	67
GSM3471118	Non_cancer	GSE122497	Non-cancer	Male	83
GSM3469232	Non_cancer	GSE122497	Non-cancer	Female	38
GSM3617228	Non_cancer	GSE113740	Non-cancer	Male	61
GSM2851852	Non_cancer	GSE106817	Non-cancer
GSM2851567	Non_cancer	GSE106817	Non-cancer
GSM2852451	Non_cancer	GSE106817	Non-cancer
GSM3468162	Non_cancer	GSE122497	Non-cancer	Male	51
GSM3472661	Non_cancer	GSE122497	Non-cancer	Female	53
GSM3472633	Non_cancer	GSE122497	Non-cancer	Female	37
GSM2853256	Non_cancer	GSE106817	Non-cancer
GSM3469909	Non_cancer	GSE122497	Non-cancer	Female	46
GSM3471672	Non_cancer	GSE122497	Non-cancer	Female	88
GSM3471172	Non_cancer	GSE122497	Non-cancer	Female	82
GSM3470042	Non_cancer	GSE122497	Non-cancer	Female	80
GSM4069644	Non_cancer	GSE137140	Non-cancer	Female	41
GSM3472931	Non_cancer	GSE122497	Non-cancer	Female	47
GSM4070259	Non_cancer	GSE137140	Non-cancer	Female	51
GSM3469001	Non_cancer	GSE122497	Non-cancer	Female	56
GSM2851758	Non_cancer	GSE106817	Non-cancer
GSM3471725	Non_cancer	GSE122497	Non-cancer	Female	69
GSM5000630	Non_cancer	GSE164174	Non-cancer	Male	63
GSM2853460	Non_cancer	GSE106817	Non-cancer
GSM3469806	Non_cancer	GSE122497	Non-cancer	Female	38
GSM3616769	Non_cancer	GSE113740	Non-cancer	Male	46
GSM2853678	Non_cancer	GSE106817	Non-cancer
GSM3471639	Non_cancer	GSE122497	Non-cancer	Female	78
GSM4070170	Non_cancer	GSE137140	Non-cancer	Female	56
GSM3472837	Non_cancer	GSE122497	Non-cancer	Female	29
GSM3107309	Non_cancer	GSE113486	Non-cancer	Male	90
GSM3523000	Non_cancer	GSE124158_GPL21263	Non-cancer	Female	65
GSM2851821	Non_cancer	GSE106817	Non-cancer
GSM3468990	Non_cancer	GSE122497	Non-cancer	Female	72
GSM3616798	Non_cancer	GSE113740	Non-cancer	Female	70
GSM2853797	Non_cancer	GSE106817	Non-cancer
GSM4069433	Non_cancer	GSE137140	Non-cancer	Female	40
GSM3471696	Non_cancer	GSE122497	Non-cancer	Female	84
GSM3468633	Non_cancer	GSE122497	Non-cancer	Male	42
GSM2851956	Non_cancer	GSE106817	Non-cancer
GSM3472535	Non_cancer	GSE122497	Non-cancer	Female	65
GSM2851721	Non_cancer	GSE106817	Non-cancer
GSM2853746	Non_cancer	GSE106817	Non-cancer
GSM3472625	Non_cancer	GSE122497	Non-cancer	Female	35
GSM2853358	Non_cancer	GSE106817	Non-cancer
GSM5000534	Non_cancer	GSE164174	Non-cancer	Male	70
GSM3471016	Non_cancer	GSE122497	Non-cancer	Male	72
GSM2851794	Non_cancer	GSE106817	Non-cancer
GSM4070780	Non_cancer	GSE137140	Non-cancer	Male	44
GSM2853203	Non_cancer	GSE106817	Non-cancer
GSM3468277	Non_cancer	GSE122497	Non-cancer	Male	56
GSM3472800	Non_cancer	GSE122497	Non-cancer	Male	34
GSM3468862	Non_cancer	GSE122497	Non-cancer	Male	51
GSM3616955	Non_cancer	GSE113740	Non-cancer	Male	45
GSM3268908	Non_cancer	GSE113740	Non-cancer	Male	71
GSM3469881	Non_cancer	GSE122497	Non-cancer	Female	40
GSM3469113	Non_cancer	GSE122497	Non-cancer	Female	64
GSM2853946	Non_cancer	GSE106817	Non-cancer
GSM3472348	Non_cancer	GSE122497	Non-cancer	Female	74
GSM3468869	Non_cancer	GSE122497	Non-cancer	Male	60
GSM2854069	Non_cancer	GSE106817	Non-cancer
GSM3472637	Non_cancer	GSE122497	Non-cancer	Female	36
GSM4069911	Non_cancer	GSE137140	Non-cancer	Female	62
GSM2852817	Non_cancer	GSE106817	Non-cancer
GSM2852473	Non_cancer	GSE106817	Non-cancer
GSM5000470	Non_cancer	GSE164174	Non-cancer	Male	77
GSM5000399	Non_cancer	GSE164174	Non-cancer	Male	61
GSM3469619	Non_cancer	GSE122497	Non-cancer	Female	38
GSM5001248	Non_cancer	GSE164174	Non-cancer	Female	71
GSM2853335	Non_cancer	GSE106817	Non-cancer
GSM2851544	Non_cancer	GSE106817	Non-cancer
GSM4127660	Non_cancer	GSE139031	Non-cancer	Male	57
GSM3469297	Non_cancer	GSE122497	Non-cancer	Female	51
GSM3472590	Non_cancer	GSE122497	Non-cancer	Female	65
GSM3469936	Non_cancer	GSE122497	Non-cancer	Female	49
GSM3468304	Non_cancer	GSE122497	Non-cancer	Male	47
GSM4069939	Non_cancer	GSE137140	Non-cancer	Female	54
GSM3472889	Non_cancer	GSE122497	Non-cancer	Female	59
GSM2851693	Non_cancer	GSE106817	Non-cancer
GSM3468189	Non_cancer	GSE122497	Non-cancer	Male	47
GSM3470092	Non_cancer	GSE122497	Non-cancer	Female	80
GSM4070766	Non_cancer	GSE137140	Non-cancer	Male	39
GSM4070592	Non_cancer	GSE137140	Non-cancer	Male	52
GSM2853730	Non_cancer	GSE106817	Non-cancer
GSM4070360	Non_cancer	GSE137140	Non-cancer	Male	59
GSM3470619	Non_cancer	GSE122497	Non-cancer	Female	81
GSM5000884	Non_cancer	GSE164174	Non-cancer	Male	48
GSM3470026	Non_cancer	GSE122497	Non-cancer	Female	87
GSM4070696	Non_cancer	GSE137140	Non-cancer	Male	53
GSM4069532	Non_cancer	GSE137140	Non-cancer	Female	47
GSM3470114	Non_cancer	GSE122497	Non-cancer	Male	79
GSM4069493	Non_cancer	GSE137140	Non-cancer	Female	36
GSM3471694	Non_cancer	GSE122497	Non-cancer	Male	66
GSM4069928	Non_cancer	GSE137140	Non-cancer	Female	53
GSM3616780	Non_cancer	GSE113740	Non-cancer	Male	75
GSM3617520	Non_cancer	GSE113740	Non-cancer	Male	61
GSM3472930	Non_cancer	GSE122497	Non-cancer	Female	47
GSM2851800	Non_cancer	GSE106817	Non-cancer
GSM3522897	Non_cancer	GSE124158_GPL21263	Non-cancer	Female	56
GSM5001211	Non_cancer	GSE164174	Non-cancer	Female	65
GSM2852125	Non_cancer	GSE106817	Non-cancer
GSM5001389	Non_cancer	GSE164174	Non-cancer	Male	67
GSM2852684	Non_cancer	GSE106817	Non-cancer
GSM3468185	Non_cancer	GSE122497	Non-cancer	Male	55
GSM3471669	Non_cancer	GSE122497	Non-cancer	Male	81
GSM2852711	Non_cancer	GSE106817	Non-cancer
GSM3617656	Non_cancer	GSE113740	Non-cancer	Male	65
GSM3470282	Non_cancer	GSE122497	Non-cancer	Female	72
GSM3469229	Non_cancer	GSE122497	Non-cancer	Female	54
GSM2853222	Non_cancer	GSE106817	Non-cancer
GSM2851350	Non_cancer	GSE106817	Non-cancer
GSM3470896	Non_cancer	GSE122497	Non-cancer	Female	66
GSM3469880	Non_cancer	GSE122497	Non-cancer	Female	44
GSM3471195	Non_cancer	GSE122497	Non-cancer	Female	77
GSM3468639	Non_cancer	GSE122497	Non-cancer	Male	52
GSM5001511	Non_cancer	GSE164174	Non-cancer	Male	72
GSM5000731	Non_cancer	GSE164174	Non-cancer	Male	75
GSM2852171	Non_cancer	GSE106817	Non-cancer
GSM3472000	Non_cancer	GSE122497	Non-cancer	Female	83
GSM5001132	Non_cancer	GSE164174	Non-cancer	Female	71
GSM3472107	Non_cancer	GSE122497	Non-cancer	Male	68
GSM3469797	Non_cancer	GSE122497	Non-cancer	Female	35
GSM4069864	Non_cancer	GSE137140	Non-cancer	Female	65
GSM4070001	Non_cancer	GSE137140	Non-cancer	Female	56
GSM2851623	Non_cancer	GSE106817	Non-cancer
GSM3469546	Non_cancer	GSE122497	Non-cancer	Female	62
GSM2852245	Non_cancer	GSE106817	Non-cancer
GSM2852568	Non_cancer	GSE106817	Non-cancer
GSM3470856	Non_cancer	GSE122497	Non-cancer	Male	68
GSM3469900	Non_cancer	GSE122497	Non-cancer	Female	39
GSM4069839	Non_cancer	GSE137140	Non-cancer	Female	43
GSM3468600	Non_cancer	GSE122497	Non-cancer	Male	37
GSM3617163	Non_cancer	GSE113740	Non-cancer	Male	65
GSM4069976	Non_cancer	GSE137140	Non-cancer	Female	52
GSM3063768	Non_cancer	GSE112264	Non-cancer	Male	47
GSM3472706	Non_cancer	GSE122497	Non-cancer	Female	60
GSM3617043	Non_cancer	GSE113740	Non-cancer	Male	79
GSM3472703	Non_cancer	GSE122497	Non-cancer	Female	52
GSM2851945	Non_cancer	GSE106817	Non-cancer
GSM2853676	Non_cancer	GSE106817	Non-cancer
GSM3617334	Non_cancer	GSE113740	Non-cancer	Female	72
GSM2852086	Non_cancer	GSE106817	Non-cancer
GSM3468473	Non_cancer	GSE122497	Non-cancer	Male	58
GSM3468945	Non_cancer	GSE122497	Non-cancer	Male	50
GSM3523041	Non_cancer	GSE124158_GPL21263	Non-cancer	Male	39
GSM3470453	Non_cancer	GSE122497	Non-cancer	Male	91
GSM2851479	Non_cancer	GSE106817	Non-cancer
GSM3522914	Non_cancer	GSE124158_GPL21263	Non-cancer	Female	51
GSM3472650	Non_cancer	GSE122497	Non-cancer	Female	76
GSM4069326	Non_cancer	GSE137140	Non-cancer	Female	29
GSM3470504	Non_cancer	GSE122497	Non-cancer	Female	79
GSM2851749	Non_cancer	GSE106817	Non-cancer
GSM5000460	Non_cancer	GSE164174	Non-cancer	Male	67
GSM3468201	Non_cancer	GSE122497	Non-cancer	Male	57
GSM3471418	Non_cancer	GSE122497	Non-cancer	Male	52
GSM5001374	Non_cancer	GSE164174	Non-cancer	Male	69
GSM3472032	Non_cancer	GSE122497	Non-cancer	Female	79
GSM2852924	Non_cancer	GSE106817	Non-cancer
GSM2852344	Non_cancer	GSE106817	Non-cancer
GSM2852102	Non_cancer	GSE106817	Non-cancer
GSM5001646	Non_cancer	GSE164174	Non-cancer	Male	67
GSM4070357	Non_cancer	GSE137140	Non-cancer	Male	61
GSM2851542	Non_cancer	GSE106817	Non-cancer
GSM2851433	Non_cancer	GSE106817	Non-cancer
GSM3522930	Non_cancer	GSE124158_GPL21263	Non-cancer	Female	53
GSM4070533	Non_cancer	GSE137140	Non-cancer	Male	50
GSM4069491	Non_cancer	GSE137140	Non-cancer	Female	49
GSM2853631	Non_cancer	GSE106817	Non-cancer
GSM5000973	Non_cancer	GSE164174	Non-cancer	Female	39
GSM5000484	Non_cancer	GSE164174	Non-cancer	Male	70
GSM5001118	Non_cancer	GSE164174	Non-cancer	Male	51
GSM3470834	Non_cancer	GSE122497	Non-cancer	Female	79
GSM2852881	Non_cancer	GSE106817	Non-cancer
GSM3107299	Non_cancer	GSE113486	Non-cancer	Female	73
GSM3469991	Non_cancer	GSE122497	Non-cancer	Male	82
GSM4069768	Non_cancer	GSE137140	Non-cancer	Female	44
GSM3470414	Non_cancer	GSE122497	Non-cancer	Male	71
GSM3471228	Non_cancer	GSE122497	Non-cancer	Male	83
GSM3472012	Non_cancer	GSE122497	Non-cancer	Male	81
GSM2851649	Non_cancer	GSE106817	Non-cancer
GSM2851719	Non_cancer	GSE106817	Non-cancer
GSM2851753	Non_cancer	GSE106817	Non-cancer
GSM2851429	Non_cancer	GSE106817	Non-cancer
GSM3469419	Non_cancer	GSE122497	Non-cancer	Female	51
GSM2852700	Non_cancer	GSE106817	Non-cancer
GSM3472121	Non_cancer	GSE122497	Non-cancer	Female	74
GSM3468840	Non_cancer	GSE122497	Non-cancer	Male	45
GSM5001292	Non_cancer	GSE164174	Non-cancer	Female	70
GSM3470196	Non_cancer	GSE122497	Non-cancer	Female	76
GSM5000717	Non_cancer	GSE164174	Non-cancer	Female	49
GSM3471755	Non_cancer	GSE122497	Non-cancer	Female	78
GSM2852099	Non_cancer	GSE106817	Non-cancer
GSM5000939	Non_cancer	GSE164174	Non-cancer	Male	60
GSM2852298	Non_cancer	GSE106817	Non-cancer
GSM4070544	Non_cancer	GSE137140	Non-cancer	Male	35
GSM3472133	Non_cancer	GSE122497	Non-cancer	Female	82
GSM3470351	Non_cancer	GSE122497	Non-cancer	Female	71
GSM3617057	Non_cancer	GSE113740	Non-cancer	Male	75
GSM3470413	Non_cancer	GSE122497	Non-cancer	Male	74
GSM2853782	Non_cancer	GSE106817	Non-cancer
GSM2852329	Non_cancer	GSE106817	Non-cancer
GSM3468886	Non_cancer	GSE122497	Non-cancer	Male	39
GSM4069667	Non_cancer	GSE137140	Non-cancer	Female	58
GSM4070703	Non_cancer	GSE137140	Non-cancer	Male	49
GSM4070786	Non_cancer	GSE137140	Non-cancer	Male	42
GSM2852442	Non_cancer	GSE106817	Non-cancer
GSM5001226	Non_cancer	GSE164174	Non-cancer	Female	65
GSM3472514	Non_cancer	GSE122497	Non-cancer	Male	50
GSM3472020	Non_cancer	GSE122497	Non-cancer	Female	73
GSM2852717	Non_cancer	GSE106817	Non-cancer
GSM3522960	Non_cancer	GSE124158_GPL21263	Non-cancer	Female	35
GSM4069475	Non_cancer	GSE137140	Non-cancer	Female	81
GSM4069533	Non_cancer	GSE137140	Non-cancer	Female	41
GSM3470258	Non_cancer	GSE122497	Non-cancer	Female	68
GSM3468832	Non_cancer	GSE122497	Non-cancer	Male	49
GSM3472054	Non_cancer	GSE122497	Non-cancer	Female	78
GSM3471950	Non_cancer	GSE122497	Non-cancer	Male	83
GSM3469938	Non_cancer	GSE122497	Non-cancer	Female	43
GSM5001640	Non_cancer	GSE164174	Non-cancer	Male	55
GSM2852772	Non_cancer	GSE106817	Non-cancer
GSM3468653	Non_cancer	GSE122497	Non-cancer	Male	52
GSM2852533	Non_cancer	GSE106817	Non-cancer
GSM3469186	Non_cancer	GSE122497	Non-cancer	Female	53
GSM4069212	Non_cancer	GSE137140	Non-cancer	Male	72
GSM3471676	Non_cancer	GSE122497	Non-cancer	Male	73
GSM4070441	Non_cancer	GSE137140	Non-cancer	Male	66
GSM2854064	Non_cancer	GSE106817	Non-cancer
GSM2853206	Non_cancer	GSE106817	Non-cancer
GSM3470451	Non_cancer	GSE122497	Non-cancer	Male	71
GSM3471414	Non_cancer	GSE122497	Non-cancer	Female	81
GSM2852521	Non_cancer	GSE106817	Non-cancer
GSM2851689	Non_cancer	GSE106817	Non-cancer
GSM3617335	Non_cancer	GSE113740	Non-cancer	Female	38
GSM5000577	Non_cancer	GSE164174	Non-cancer	Male	60
GSM3470165	Non_cancer	GSE122497	Non-cancer	Female	82
GSM2851897	Non_cancer	GSE106817	Non-cancer
GSM3472181	Non_cancer	GSE122497	Non-cancer	Female	74
GSM3472511	Non_cancer	GSE122497	Non-cancer	Male	70
GSM2852996	Non_cancer	GSE106817	Non-cancer
GSM3468343	Non_cancer	GSE122497	Non-cancer	Male	35
GSM5001605	Non_cancer	GSE164174	Non-cancer	Male	59
GSM3107249	Non_cancer	GSE113486	Non-cancer	Female	51
GSM3471508	Non_cancer	GSE122497	Non-cancer	Female	75
GSM3469362	Non_cancer	GSE122497	Non-cancer	Female	68
GSM3472062	Non_cancer	GSE122497	Non-cancer	Male	78
GSM4071108	Non_cancer	GSE137140	Non-cancer	Male	55
GSM3469942	Non_cancer	GSE122497	Non-cancer	Female	44
GSM4070151	Non_cancer	GSE137140	Non-cancer	Female	50
GSM5001645	Non_cancer	GSE164174	Non-cancer	Male	49
GSM3471915	Non_cancer	GSE122497	Non-cancer	Male	83
GSM2853514	Non_cancer	GSE106817	Non-cancer
GSM3468725	Non_cancer	GSE122497	Non-cancer	Male	56
GSM2851969	Non_cancer	GSE106817	Non-cancer
GSM3472371	Non_cancer	GSE122497	Non-cancer	Female	82
GSM3470306	Non_cancer	GSE122497	Non-cancer	Female	74
GSM2853901	Non_cancer	GSE106817	Non-cancer
GSM2852363	Non_cancer	GSE106817	Non-cancer
GSM4070939	Non_cancer	GSE137140	Non-cancer	Male	46
GSM5001282	Non_cancer	GSE164174	Non-cancer	Female	57
GSM4069724	Non_cancer	GSE137140	Non-cancer	Female	52
GSM2852048	Non_cancer	GSE106817	Non-cancer
GSM2852006	Non_cancer	GSE106817	Non-cancer
GSM3472516	Non_cancer	GSE122497	Non-cancer	Male	82
GSM2852458	Non_cancer	GSE106817	Non-cancer
GSM2854093	Non_cancer	GSE106817	Non-cancer
GSM4070468	Non_cancer	GSE137140	Non-cancer	Male	60
GSM4067572	Non_cancer	GSE137140	Non-cancer	Female	67
GSM2852978	Non_cancer	GSE106817	Non-cancer
GSM2852348	Non_cancer	GSE106817	Non-cancer
GSM2851905	Non_cancer	GSE106817	Non-cancer
GSM4070538	Non_cancer	GSE137140	Non-cancer	Male	37
GSM5001302	Non_cancer	GSE164174	Non-cancer	Female	64
GSM5000852	Non_cancer	GSE164174	Non-cancer	Male	65
GSM3471071	Non_cancer	GSE122497	Non-cancer	Female	80
GSM3470968	Non_cancer	GSE122497	Non-cancer	Male	77
GSM2851472	Non_cancer	GSE106817	Non-cancer
GSM4070300	Non_cancer	GSE137140	Non-cancer	Female	60
GSM3471678	Non_cancer	GSE122497	Non-cancer	Female	66
GSM3470855	Non_cancer	GSE122497	Non-cancer	Male	68
GSM3471436	Non_cancer	GSE122497	Non-cancer	Female	85
GSM4069739	Non_cancer	GSE137140	Non-cancer	Female	61
GSM3472193	Non_cancer	GSE122497	Non-cancer	Female	75
GSM2852464	Non_cancer	GSE106817	Non-cancer
GSM4070542	Non_cancer	GSE137140	Non-cancer	Male	45
GSM3469616	Non_cancer	GSE122497	Non-cancer	Female	37
GSM2852793	Non_cancer	GSE106817	Non-cancer
GSM2851626	Non_cancer	GSE106817	Non-cancer
GSM3470700	Non_cancer	GSE122497	Non-cancer	Male	77
GSM3468900	Non_cancer	GSE122497	Non-cancer	Male	65
GSM2853696	Non_cancer	GSE106817	Non-cancer
GSM4069380	Non_cancer	GSE137140	Non-cancer	Female	52
GSM3469453	Non_cancer	GSE122497	Non-cancer	Female	43
GSM5001314	Non_cancer	GSE164174	Non-cancer	Female	72
GSM2853955	Non_cancer	GSE106817	Non-cancer
GSM3468836	Non_cancer	GSE122497	Non-cancer	Male	58
GSM2853589	Non_cancer	GSE106817	Non-cancer
GSM4070919	Non_cancer	GSE137140	Non-cancer	Male	35
GSM3471897	Non_cancer	GSE122497	Non-cancer	Male	80
GSM2852705	Non_cancer	GSE106817	Non-cancer
GSM3472362	Non_cancer	GSE122497	Non-cancer	Female	65
GSM4067580	Non_cancer	GSE137140	Non-cancer	Female	54
GSM2851374	Non_cancer	GSE106817	Non-cancer
GSM3470338	Non_cancer	GSE122497	Non-cancer	Male	87
GSM5000488	Non_cancer	GSE164174	Non-cancer	Male	70
GSM5001241	Non_cancer	GSE164174	Non-cancer	Female	68
GSM5000899	Non_cancer	GSE164174	Non-cancer	Male	65
GSM2852304	Non_cancer	GSE106817	Non-cancer
GSM2853317	Non_cancer	GSE106817	Non-cancer
GSM3472731	Non_cancer	GSE122497	Non-cancer	Male	21
GSM3470924	Non_cancer	GSE122497	Non-cancer	Male	83
GSM3617641	Non_cancer	GSE113740	Non-cancer	Male	45
GSM3472657	Non_cancer	GSE122497	Non-cancer	Female	46
GSM3467989	Non_cancer	GSE122497	Non-cancer	Male	37
GSM3470649	Non_cancer	GSE122497	Non-cancer	Female	50
GSM2851767	Non_cancer	GSE106817	Non-cancer
GSM3469241	Non_cancer	GSE122497	Non-cancer	Female	40
GSM2851713	Non_cancer	GSE106817	Non-cancer
GSM3468956	Non_cancer	GSE122497	Non-cancer	Male	46
GSM3107338	Non_cancer	GSE113486	Non-cancer	Male	43
GSM3107324	Non_cancer	GSE113486	Non-cancer	Female	44
GSM4070671	Non_cancer	GSE137140	Non-cancer	Male	38
GSM3468775	Non_cancer	GSE122497	Non-cancer	Male	68
GSM3616869	Non_cancer	GSE113740	Non-cancer	Male	63
GSM3617265	Non_cancer	GSE113740	Non-cancer	Male	70
GSM3617626	Non_cancer	GSE113740	Non-cancer	Male	69
GSM3472685	Non_cancer	GSE122497	Non-cancer	Female	51
GSM4069885	Non_cancer	GSE137140	Non-cancer	Female	42
GSM3469011	Non_cancer	GSE122497	Non-cancer	Female	47
GSM3468226	Non_cancer	GSE122497	Non-cancer	Male	40
GSM2852969	Non_cancer	GSE106817	Non-cancer
GSM3470575	Non_cancer	GSE122497	Non-cancer	Male	91
GSM3472758	Non_cancer	GSE122497	Non-cancer	Female	49
GSM4070388	Non_cancer	GSE137140	Non-cancer	Male	56
GSM3470050	Non_cancer	GSE122497	Non-cancer	Female	67
GSM5001637	Non_cancer	GSE164174	Non-cancer	Male	66
GSM3468106	Non_cancer	GSE122497	Non-cancer	Male	63
GSM3617192	Non_cancer	GSE113740	Non-cancer	Male	73
GSM2851438	Non_cancer	GSE106817	Non-cancer
GSM4070319	Non_cancer	GSE137140	Non-cancer	Female	67
GSM2853764	Non_cancer	GSE106817	Non-cancer
GSM2853161	Non_cancer	GSE106817	Non-cancer
GSM3268309	Non_cancer	GSE113740	Non-cancer	Female	74
GSM3468245	Non_cancer	GSE122497	Non-cancer	Male	58
GSM3471947	Non_cancer	GSE122497	Non-cancer	Male	69
GSM3469498	Non_cancer	GSE122497	Non-cancer	Female	39
GSM4069744	Non_cancer	GSE137140	Non-cancer	Female	37
GSM3469778	Non_cancer	GSE122497	Non-cancer	Female	37
GSM3468829	Non_cancer	GSE122497	Non-cancer	Male	68
GSM4070700	Non_cancer	GSE137140	Non-cancer	Male	41
GSM3468369	Non_cancer	GSE122497	Non-cancer	Male	51
GSM3617134	Non_cancer	GSE113740	Non-cancer	Male	65
GSM4069330	Non_cancer	GSE137140	Non-cancer	Male	76
GSM3472520	Non_cancer	GSE122497	Non-cancer	Male	69
GSM2852730	Non_cancer	GSE106817	Non-cancer
GSM3471089	Non_cancer	GSE122497	Non-cancer	Male	78
GSM3522928	Non_cancer	GSE124158_GPL21263	Non-cancer	Female	52
GSM4069990	Non_cancer	GSE137140	Non-cancer	Female	44
GSM3107303	Non_cancer	GSE113486	Non-cancer	Male	70
GSM5000286	Non_cancer	GSE164174	Non-cancer	Female	86
GSM3469676	Non_cancer	GSE122497	Non-cancer	Female	42
GSM2852301	Non_cancer	GSE106817	Non-cancer
GSM3469884	Non_cancer	GSE122497	Non-cancer	Female	46
GSM3472606	Non_cancer	GSE122497	Non-cancer	Male	71
GSM3470774	Non_cancer	GSE122497	Non-cancer	Female	57
GSM2851827	Non_cancer	GSE106817	Non-cancer
GSM5000338	Non_cancer	GSE164174	Non-cancer	Female	78
GSM3472034	Non_cancer	GSE122497	Non-cancer	Male	67
GSM3468684	Non_cancer	GSE122497	Non-cancer	Male	36
GSM3470200	Non_cancer	GSE122497	Non-cancer	Male	75
GSM3472358	Non_cancer	GSE122497	Non-cancer	Female	80
GSM2851634	Non_cancer	GSE106817	Non-cancer
GSM3471809	Non_cancer	GSE122497	Non-cancer	Female	86
GSM3470325	Non_cancer	GSE122497	Non-cancer	Male	80
GSM3472615	Non_cancer	GSE122497	Non-cancer	Male	68
GSM5000479	Non_cancer	GSE164174	Non-cancer	Male	76
GSM2852580	Non_cancer	GSE106817	Non-cancer
GSM2853440	Non_cancer	GSE106817	Non-cancer
GSM2853248	Non_cancer	GSE106817	Non-cancer
GSM5001183	Non_cancer	GSE164174	Non-cancer	Female	73
GSM5000610	Non_cancer	GSE164174	Non-cancer	Male	58
GSM5000871	Non_cancer	GSE164174	Non-cancer	Male	72
GSM4070415	Non_cancer	GSE137140	Non-cancer	Male	66
GSM2853050	Non_cancer	GSE106817	Non-cancer
GSM3469543	Non_cancer	GSE122497	Non-cancer	Female	66
GSM4127553	Non_cancer	GSE139031	Non-cancer	Female	35
GSM5000609	Non_cancer	GSE164174	Non-cancer	Male	60
GSM2853028	Non_cancer	GSE106817	Non-cancer
GSM3470016	Non_cancer	GSE122497	Non-cancer	Female	72
GSM2853857	Non_cancer	GSE106817	Non-cancer
GSM2851508	Non_cancer	GSE106817	Non-cancer
GSM3471893	Non_cancer	GSE122497	Non-cancer	Male	81
GSM2852194	Non_cancer	GSE106817	Non-cancer
GSM5001616	Non_cancer	GSE164174	Non-cancer	Male	49
GSM2851919	Non_cancer	GSE106817	Non-cancer
GSM2851819	Non_cancer	GSE106817	Non-cancer
GSM3470285	Non_cancer	GSE122497	Non-cancer	Male	66
GSM4071262	Non_cancer	GSE137140	Non-cancer	Male	39
GSM4070528	Non_cancer	GSE137140	Non-cancer	Male	47
GSM4071027	Non_cancer	GSE137140	Non-cancer	Male	46
GSM4069467	Non_cancer	GSE137140	Non-cancer	Female	38
GSM4070591	Non_cancer	GSE137140	Non-cancer	Male	38
GSM3469064	Non_cancer	GSE122497	Non-cancer	Female	65
GSM3470113	Non_cancer	GSE122497	Non-cancer	Female	76
GSM5000739	Non_cancer	GSE164174	Non-cancer	Male	66
GSM3468720	Non_cancer	GSE122497	Non-cancer	Male	67
GSM3469268	Non_cancer	GSE122497	Non-cancer	Female	37
GSM3470778	Non_cancer	GSE122497	Non-cancer	Female	76
GSM4070292	Non_cancer	GSE137140	Non-cancer	Female	51
GSM3471698	Non_cancer	GSE122497	Non-cancer	Female	75
GSM3617386	Non_cancer	GSE113740	Non-cancer	Male	56
GSM4070164	Non_cancer	GSE137140	Non-cancer	Female	37
GSM3470072	Non_cancer	GSE122497	Non-cancer	Female	76
GSM3468440	Non_cancer	GSE122497	Non-cancer	Male	59
GSM4069757	Non_cancer	GSE137140	Non-cancer	Female	56
GSM5000811	Non_cancer	GSE164174	Non-cancer	Male	74
GSM2853148	Non_cancer	GSE106817	Non-cancer
GSM3468820	Non_cancer	GSE122497	Non-cancer	Male	60
GSM2852698	Non_cancer	GSE106817	Non-cancer
GSM3471334	Non_cancer	GSE122497	Non-cancer	Female	83
GSM2851774	Non_cancer	GSE106817	Non-cancer
GSM3472724	Non_cancer	GSE122497	Non-cancer	Female	61
GSM4071144	Non_cancer	GSE137140	Non-cancer	Male	59
GSM4070616	Non_cancer	GSE137140	Non-cancer	Male	44
GSM3472684	Non_cancer	GSE122497	Non-cancer	Male	62
GSM3471515	Non_cancer	GSE122497	Non-cancer	Female	85
GSM3470192	Non_cancer	GSE122497	Non-cancer	Female	87
GSM3470634	Non_cancer	GSE122497	Non-cancer	Female	84
GSM3472284	Non_cancer	GSE122497	Non-cancer	Male	68
GSM3469637	Non_cancer	GSE122497	Non-cancer	Female	49
GSM2851984	Non_cancer	GSE106817	Non-cancer
GSM3472740	Non_cancer	GSE122497	Non-cancer	Male	57
GSM4069873	Non_cancer	GSE137140	Non-cancer	Female	51
GSM3471937	Non_cancer	GSE122497	Non-cancer	Female	77
GSM2851989	Non_cancer	GSE106817	Non-cancer
GSM3470304	Non_cancer	GSE122497	Non-cancer	Female	79
GSM3468610	Non_cancer	GSE122497	Non-cancer	Male	53
GSM3469757	Non_cancer	GSE122497	Non-cancer	Female	51
GSM3470238	Non_cancer	GSE122497	Non-cancer	Male	75
GSM4069704	Non_cancer	GSE137140	Non-cancer	Female	54
GSM4070996	Non_cancer	GSE137140	Non-cancer	Male	51
GSM5000869	Non_cancer	GSE164174	Non-cancer	Male	73
GSM4070124	Non_cancer	GSE137140	Non-cancer	Female	56
GSM2852058	Non_cancer	GSE106817	Non-cancer
GSM4070850	Non_cancer	GSE137140	Non-cancer	Male	51
GSM4070264	Non_cancer	GSE137140	Non-cancer	Female	46
GSM5000863	Non_cancer	GSE164174	Non-cancer	Male	70
GSM2852699	Non_cancer	GSE106817	Non-cancer
GSM5001228	Non_cancer	GSE164174	Non-cancer	Female	65
GSM3470214	Non_cancer	GSE122497	Non-cancer	Female	76
GSM3471013	Non_cancer	GSE122497	Non-cancer	Male	75
GSM2853645	Non_cancer	GSE106817	Non-cancer
GSM3616991	Non_cancer	GSE113740	Non-cancer	Female	60
GSM4070556	Non_cancer	GSE137140	Non-cancer	Male	41
GSM5001414	Non_cancer	GSE164174	Non-cancer	Male	64
GSM3470899	Non_cancer	GSE122497	Non-cancer	Male	88
GSM3617630	Non_cancer	GSE113740	Non-cancer	Male	64
GSM3471682	Non_cancer	GSE122497	Non-cancer	Male	68
GSM3617325	Non_cancer	GSE113740	Non-cancer	Female	61
GSM3468297	Non_cancer	GSE122497	Non-cancer	Male	51
GSM5001134	Non_cancer	GSE164174	Non-cancer	Male	73
GSM3468329	Non_cancer	GSE122497	Non-cancer	Male	39
GSM3472339	Non_cancer	GSE122497	Non-cancer	Male	72
GSM3107308	Non_cancer	GSE113486	Non-cancer	Male	74
GSM3471159	Non_cancer	GSE122497	Non-cancer	Male	72
GSM5001508	Non_cancer	GSE164174	Non-cancer	Male	60
GSM2852264	Non_cancer	GSE106817	Non-cancer
GSM3468078	Non_cancer	GSE122497	Non-cancer	Male	38
GSM3471135	Non_cancer	GSE122497	Non-cancer	Female	83
GSM2851407	Non_cancer	GSE106817	Non-cancer
GSM3468461	Non_cancer	GSE122497	Non-cancer	Male	50
GSM2851937	Non_cancer	GSE106817	Non-cancer
GSM2278744	Non_cancer	GSE85589	Non-cancer	Female	23
GSM3523099	Non_cancer	GSE124158_GPL21263	Non-cancer	Male	55
GSM3469779	Non_cancer	GSE122497	Non-cancer	Female	42
GSM3472044	Non_cancer	GSE122497	Non-cancer	Male	69
GSM4070992	Non_cancer	GSE137140	Non-cancer	Male	48
GSM3472026	Non_cancer	GSE122497	Non-cancer	Female	78
GSM3471478	Non_cancer	GSE122497	Non-cancer	Female	65
GSM3471790	Non_cancer	GSE122497	Non-cancer	Male	74
GSM3617642	Non_cancer	GSE113740	Non-cancer	Male	61
GSM3472187	Non_cancer	GSE122497	Non-cancer	Male	79
GSM3471895	Non_cancer	GSE122497	Non-cancer	Female	83
GSM3468105	Non_cancer	GSE122497	Non-cancer	Male	47
GSM2853717	Non_cancer	GSE106817	Non-cancer
GSM3472561	Non_cancer	GSE122497	Non-cancer	Male	67
GSM4069619	Non_cancer	GSE137140	Non-cancer	Female	76
GSM3472306	Non_cancer	GSE122497	Non-cancer	Male	73
GSM3470505	Non_cancer	GSE122497	Non-cancer	Female	74
GSM2853446	Non_cancer	GSE106817	Non-cancer
GSM4071181	Non_cancer	GSE137140	Non-cancer	Male	65
GSM3617250	Non_cancer	GSE113740	Non-cancer	Male	69
GSM3469053	Non_cancer	GSE122497	Non-cancer	Female	77
GSM3469079	Non_cancer	GSE122497	Non-cancer	Female	51
GSM5000753	Non_cancer	GSE164174	Non-cancer	Male	74
GSM3470011	Non_cancer	GSE122497	Non-cancer	Female	83
GSM2853829	Non_cancer	GSE106817	Non-cancer
GSM3469045	Non_cancer	GSE122497	Non-cancer	Female	44
GSM4070896	Non_cancer	GSE137140	Non-cancer	Male	40
GSM5001348	Non_cancer	GSE164174	Non-cancer	Female	51
GSM3470546	Non_cancer	GSE122497	Non-cancer	Female	80
GSM2853414	Non_cancer	GSE106817	Non-cancer
GSM3468136	Non_cancer	GSE122497	Non-cancer	Male	58
GSM2852336	Non_cancer	GSE106817	Non-cancer
GSM3470015	Non_cancer	GSE122497	Non-cancer	Female	85
GSM2852023	Non_cancer	GSE106817	Non-cancer
GSM3469054	Non_cancer	GSE122497	Non-cancer	Female	64
GSM2851606	Non_cancer	GSE106817	Non-cancer
GSM3470433	Non_cancer	GSE122497	Non-cancer	Female	81
GSM4070371	Non_cancer	GSE137140	Non-cancer	Male	47
GSM3471664	Non_cancer	GSE122497	Non-cancer	Male	85
GSM2852280	Non_cancer	GSE106817	Non-cancer
GSM5001242	Non_cancer	GSE164174	Non-cancer	Female	69
GSM2852067	Non_cancer	GSE106817	Non-cancer
GSM3469606	Non_cancer	GSE122497	Non-cancer	Female	37
GSM3468784	Non_cancer	GSE122497	Non-cancer	Male	66
GSM3616808	Non_cancer	GSE113740	Non-cancer	Male	74
GSM5000443	Non_cancer	GSE164174	Non-cancer	Male	75
GSM2852834	Non_cancer	GSE106817	Non-cancer
GSM5001050	Non_cancer	GSE164174	Non-cancer	Male	57
GSM2852412	Non_cancer	GSE106817	Non-cancer
GSM4069378	Non_cancer	GSE137140	Non-cancer	Female	58
GSM3617558	Non_cancer	GSE113740	Non-cancer	Male	66
GSM5001148	Non_cancer	GSE164174	Non-cancer	Female	65
GSM5000502	Non_cancer	GSE164174	Non-cancer	Male	72
GSM3472299	Non_cancer	GSE122497	Non-cancer	Female	84
GSM3470607	Non_cancer	GSE122497	Non-cancer	Female	85
GSM3472355	Non_cancer	GSE122497	Non-cancer	Male	77
GSM2853841	Non_cancer	GSE106817	Non-cancer
GSM4127648	Non_cancer	GSE139031	Non-cancer	Male	40
GSM5000584	Non_cancer	GSE164174	Non-cancer	Male	61
GSM2853212	Non_cancer	GSE106817	Non-cancer
GSM2852179	Non_cancer	GSE106817	Non-cancer
GSM3471336	Non_cancer	GSE122497	Non-cancer	Male	76
GSM4069346	Non_cancer	GSE137140	Non-cancer	Female	41
GSM5000883	Non_cancer	GSE164174	Non-cancer	Male	62
GSM3617521	Non_cancer	GSE113740	Non-cancer	Male	63
GSM3471145	Non_cancer	GSE122497	Non-cancer	Male	80
GSM3471477	Non_cancer	GSE122497	Non-cancer	Male	80
GSM3468969	Non_cancer	GSE122497	Non-cancer	Male	45
GSM3468447	Non_cancer	GSE122497	Non-cancer	Male	67
GSM2851853	Non_cancer	GSE106817	Non-cancer
GSM5000682	Non_cancer	GSE164174	Non-cancer	Male	66
GSM3470297	Non_cancer	GSE122497	Non-cancer	Male	60
GSM2853930	Non_cancer	GSE106817	Non-cancer
GSM3472560	Non_cancer	GSE122497	Non-cancer	Male	68
GSM2852166	Non_cancer	GSE106817	Non-cancer
GSM2852868	Non_cancer	GSE106817	Non-cancer
GSM3617484	Non_cancer	GSE113740	Non-cancer	Male	62
GSM3617203	Non_cancer	GSE113740	Non-cancer	Male	61
GSM3470019	Non_cancer	GSE122497	Non-cancer	Male	80
GSM2852862	Non_cancer	GSE106817	Non-cancer
GSM2852501	Non_cancer	GSE106817	Non-cancer
GSM3523014	Non_cancer	GSE124158_GPL21263	Non-cancer	Female	35
GSM2851627	Non_cancer	GSE106817	Non-cancer
GSM3616837	Non_cancer	GSE113740	Non-cancer	Male	60
GSM3472109	Non_cancer	GSE122497	Non-cancer	Male	73
GSM4070513	Non_cancer	GSE137140	Non-cancer	Male	57
GSM2852998	Non_cancer	GSE106817	Non-cancer
GSM2852215	Non_cancer	GSE106817	Non-cancer
GSM3472768	Non_cancer	GSE122497	Non-cancer	Male	63
GSM3470446	Non_cancer	GSE122497	Non-cancer	Male	73
GSM4071231	Non_cancer	GSE137140	Non-cancer	Male	43
GSM2853423	Non_cancer	GSE106817	Non-cancer
GSM2852781	Non_cancer	GSE106817	Non-cancer
GSM2852043	Non_cancer	GSE106817	Non-cancer
GSM4069436	Non_cancer	GSE137140	Non-cancer	Female	39
GSM3471113	Non_cancer	GSE122497	Non-cancer	Male	85
GSM3468761	Non_cancer	GSE122497	Non-cancer	Male	44
GSM2852843	Non_cancer	GSE106817	Non-cancer
GSM2851872	Non_cancer	GSE106817	Non-cancer
GSM2851802	Non_cancer	GSE106817	Non-cancer
GSM3523125	Non_cancer	GSE124158_GPL21263	Non-cancer	Male	50
GSM3468260	Non_cancer	GSE122497	Non-cancer	Male	48
GSM3617035	Non_cancer	GSE113740	Non-cancer	Male	70
GSM2853581	Non_cancer	GSE106817	Non-cancer
GSM3471485	Non_cancer	GSE122497	Non-cancer	Male	71
GSM3469047	Non_cancer	GSE122497	Non-cancer	Female	50
GSM3468601	Non_cancer	GSE122497	Non-cancer	Male	53
GSM3470980	Non_cancer	GSE122497	Non-cancer	Male	82
GSM2853142	Non_cancer	GSE106817	Non-cancer
GSM3472699	Non_cancer	GSE122497	Non-cancer	Male	78
GSM4070914	Non_cancer	GSE137140	Non-cancer	Male	57
GSM4070693	Non_cancer	GSE137140	Non-cancer	Male	54
GSM3617353	Non_cancer	GSE113740	Non-cancer	Male	74
GSM4069305	Non_cancer	GSE137140	Non-cancer	Female	48
GSM3468087	Non_cancer	GSE122497	Non-cancer	Male	66
GSM3617651	Non_cancer	GSE113740	Non-cancer	Male	56
GSM2852450	Non_cancer	GSE106817	Non-cancer
GSM4070316	Non_cancer	GSE137140	Non-cancer	Female	66
GSM4069887	Non_cancer	GSE137140	Non-cancer	Female	55
GSM3617338	Non_cancer	GSE113740	Non-cancer	Male	80
GSM3468095	Non_cancer	GSE122497	Non-cancer	Male	35
GSM4069245	Non_cancer	GSE137140	Non-cancer	Male	67
GSM2853689	Non_cancer	GSE106817	Non-cancer
GSM5000384	Non_cancer	GSE164174	Non-cancer	Male	78
GSM5001663	Non_cancer	GSE164174	Non-cancer	Male	58
GSM3470621	Non_cancer	GSE122497	Non-cancer	Male	79
GSM2852752	Non_cancer	GSE106817	Non-cancer
GSM4069889	Non_cancer	GSE137140	Non-cancer	Female	35
GSM3471413	Non_cancer	GSE122497	Non-cancer	Female	82
GSM3523154	Non_cancer	GSE124158_GPL21263	Non-cancer	Male	35
GSM5000755	Non_cancer	GSE164174	Non-cancer	Male	61
GSM3617652	Non_cancer	GSE113740	Non-cancer	Male	57
GSM5000818	Non_cancer	GSE164174	Non-cancer	Male	79
GSM2852420	Non_cancer	GSE106817	Non-cancer
GSM4071141	Non_cancer	GSE137140	Non-cancer	Male	37
GSM4070101	Non_cancer	GSE137140	Non-cancer	Female	60
GSM2851946	Non_cancer	GSE106817	Non-cancer
GSM3469436	Non_cancer	GSE122497	Non-cancer	Female	47
GSM3469072	Non_cancer	GSE122497	Non-cancer	Female	59
GSM3471546	Non_cancer	GSE122497	Non-cancer	Female	76
GSM2852909	Non_cancer	GSE106817	Non-cancer
GSM2854033	Non_cancer	GSE106817	Non-cancer
GSM4069283	Non_cancer	GSE137140	Non-cancer	Female	31
GSM2852252	Non_cancer	GSE106817	Non-cancer
GSM3468373	Non_cancer	GSE122497	Non-cancer	Male	54
GSM4069775	Non_cancer	GSE137140	Non-cancer	Female	70
GSM5000729	Non_cancer	GSE164174	Non-cancer	Male	61
GSM3472279	Non_cancer	GSE122497	Non-cancer	Male	66
GSM3472871	Non_cancer	GSE122497	Non-cancer	Female	48
GSM4070842	Non_cancer	GSE137140	Non-cancer	Male	51
GSM3470893	Non_cancer	GSE122497	Non-cancer	Male	81
GSM5001534	Non_cancer	GSE164174	Non-cancer	Male	58
GSM3471977	Non_cancer	GSE122497	Non-cancer	Female	77
GSM4070309	Non_cancer	GSE137140	Non-cancer	Female	52
GSM3523003	Non_cancer	GSE124158_GPL21263	Non-cancer	Female	74
GSM3472350	Non_cancer	GSE122497	Non-cancer	Female	61
GSM2853961	Non_cancer	GSE106817	Non-cancer
GSM3471150	Non_cancer	GSE122497	Non-cancer	Female	83
GSM4069465	Non_cancer	GSE137140	Non-cancer	Female	49
GSM2851664	Non_cancer	GSE106817	Non-cancer
GSM2852641	Non_cancer	GSE106817	Non-cancer
GSM4070004	Non_cancer	GSE137140	Non-cancer	Female	73
GSM3469125	Non_cancer	GSE122497	Non-cancer	Female	54
GSM3617532	Non_cancer	GSE113740	Non-cancer	Male	76
GSM3471986	Non_cancer	GSE122497	Non-cancer	Female	75
GSM3522999	Non_cancer	GSE124158_GPL21263	Non-cancer	Female	66
GSM2853259	Non_cancer	GSE106817	Non-cancer
GSM4069905	Non_cancer	GSE137140	Non-cancer	Female	35
GSM2853262	Non_cancer	GSE106817	Non-cancer
GSM4070335	Non_cancer	GSE137140	Non-cancer	Male	66
GSM3469990	Non_cancer	GSE122497	Non-cancer	Female	77
GSM5000925	Non_cancer	GSE164174	Non-cancer	Male	56
GSM3469749	Non_cancer	GSE122497	Non-cancer	Female	40
GSM2852880	Non_cancer	GSE106817	Non-cancer
GSM2853536	Non_cancer	GSE106817	Non-cancer
GSM2852357	Non_cancer	GSE106817	Non-cancer
GSM4069246	Non_cancer	GSE137140	Non-cancer	Male	57
GSM3469023	Non_cancer	GSE122497	Non-cancer	Female	46
GSM3469602	Non_cancer	GSE122497	Non-cancer	Female	70
GSM3617524	Non_cancer	GSE113740	Non-cancer	Male	66
GSM5000395	Non_cancer	GSE164174	Non-cancer	Male	76
GSM4070620	Non_cancer	GSE137140	Non-cancer	Male	43
GSM5001000	Non_cancer	GSE164174	Non-cancer	Female	56
GSM2853441	Non_cancer	GSE106817	Non-cancer
GSM4070315	Non_cancer	GSE137140	Non-cancer	Female	71
GSM3617034	Non_cancer	GSE113740	Non-cancer	Female	73
GSM4127590	Non_cancer	GSE139031	Non-cancer	Male	45
GSM3616832	Non_cancer	GSE113740	Non-cancer	Male	58
GSM4069315	Non_cancer	GSE137140	Non-cancer	Male	40
GSM2853824	Non_cancer	GSE106817	Non-cancer
GSM5001354	Non_cancer	GSE164174	Non-cancer	Female	45
GSM3472898	Non_cancer	GSE122497	Non-cancer	Male	36
GSM2853150	Non_cancer	GSE106817	Non-cancer
GSM3468959	Non_cancer	GSE122497	Non-cancer	Male	71
GSM2852827	Non_cancer	GSE106817	Non-cancer
GSM3472819	Non_cancer	GSE122497	Non-cancer	Female	43
GSM2852873	Non_cancer	GSE106817	Non-cancer
GSM4070332	Non_cancer	GSE137140	Non-cancer	Male	53
GSM2851420	Non_cancer	GSE106817	Non-cancer
GSM4070717	Non_cancer	GSE137140	Non-cancer	Male	55
GSM3063756	Non_cancer	GSE112264	Non-cancer	Male	74
GSM3469429	Non_cancer	GSE122497	Non-cancer	Female	54
GSM3617385	Non_cancer	GSE113740	Non-cancer	Female	65
GSM3616969	Non_cancer	GSE113740	Non-cancer	Male	58
GSM2851731	Non_cancer	GSE106817	Non-cancer
GSM3469589	Non_cancer	GSE122497	Non-cancer	Female	60
GSM3617013	Non_cancer	GSE113740	Non-cancer	Male	77
GSM2853795	Non_cancer	GSE106817	Non-cancer
GSM5001400	Non_cancer	GSE164174	Non-cancer	Male	79
GSM3471080	Non_cancer	GSE122497	Non-cancer	Female	77
GSM3523119	Non_cancer	GSE124158_GPL21263	Non-cancer	Male	40
GSM5000546	Non_cancer	GSE164174	Non-cancer	Male	71
GSM2853038	Non_cancer	GSE106817	Non-cancer
GSM3468351	Non_cancer	GSE122497	Non-cancer	Male	37
GSM3472911	Non_cancer	GSE122497	Non-cancer	Female	43
GSM3472180	Non_cancer	GSE122497	Non-cancer	Female	81
GSM4071099	Non_cancer	GSE137140	Non-cancer	Male	42
GSM5000554	Non_cancer	GSE164174	Non-cancer	Male	72
GSM3472126	Non_cancer	GSE122497	Non-cancer	Female	79
GSM3471653	Non_cancer	GSE122497	Non-cancer	Male	77
GSM3472139	Non_cancer	GSE122497	Non-cancer	Male	73
GSM3617311	Non_cancer	GSE113740	Non-cancer	Male	62
GSM5000535	Non_cancer	GSE164174	Non-cancer	Male	75
GSM2853594	Non_cancer	GSE106817	Non-cancer
GSM3470129	Non_cancer	GSE122497	Non-cancer	Female	72
GSM4070198	Non_cancer	GSE137140	Non-cancer	Female	57
GSM2851928	Non_cancer	GSE106817	Non-cancer
GSM2852887	Non_cancer	GSE106817	Non-cancer
GSM4069855	Non_cancer	GSE137140	Non-cancer	Female	36
GSM3469041	Non_cancer	GSE122497	Non-cancer	Female	52
GSM3468909	Non_cancer	GSE122497	Non-cancer	Male	50
GSM2851510	Non_cancer	GSE106817	Non-cancer
GSM2852624	Non_cancer	GSE106817	Non-cancer
GSM3470949	Non_cancer	GSE122497	Non-cancer	Female	76
GSM3470087	Non_cancer	GSE122497	Non-cancer	Female	75
GSM5001380	Non_cancer	GSE164174	Non-cancer	Male	61
GSM4069256	Non_cancer	GSE137140	Non-cancer	Male	65
GSM2851903	Non_cancer	GSE106817	Non-cancer
GSM5001554	Non_cancer	GSE164174	Non-cancer	Male	61
GSM2851718	Non_cancer	GSE106817	Non-cancer
GSM5000444	Non_cancer	GSE164174	Non-cancer	Male	68
GSM3472546	Non_cancer	GSE122497	Non-cancer	Female	76
GSM3616873	Non_cancer	GSE113740	Non-cancer	Male	81
GSM3472780	Non_cancer	GSE122497	Non-cancer	Female	44
GSM3469138	Non_cancer	GSE122497	Non-cancer	Female	62
GSM2851643	Non_cancer	GSE106817	Non-cancer
GSM3468497	Non_cancer	GSE122497	Non-cancer	Male	56
GSM3472211	Non_cancer	GSE122497	Non-cancer	Female	79
GSM3470630	Non_cancer	GSE122497	Non-cancer	Female	86
GSM4069661	Non_cancer	GSE137140	Non-cancer	Female	63
GSM3268142	Non_cancer	GSE113740	Non-cancer	Female	61
GSM3471690	Non_cancer	GSE122497	Non-cancer	Female	80
GSM3469496	Non_cancer	GSE122497	Non-cancer	Female	39
GSM3616868	Non_cancer	GSE113740	Non-cancer	Male	60
GSM3470982	Non_cancer	GSE122497	Non-cancer	Female	80
GSM2853060	Non_cancer	GSE106817	Non-cancer
GSM2852485	Non_cancer	GSE106817	Non-cancer
GSM3469930	Non_cancer	GSE122497	Non-cancer	Female	51
GSM3469248	Non_cancer	GSE122497	Non-cancer	Female	62
GSM3471628	Non_cancer	GSE122497	Non-cancer	Male	76
GSM3470977	Non_cancer	GSE122497	Non-cancer	Male	70
GSM3617264	Non_cancer	GSE113740	Non-cancer	Male	57
GSM3471754	Non_cancer	GSE122497	Non-cancer	Male	82
GSM3472179	Non_cancer	GSE122497	Non-cancer	Female	75
GSM4127595	Non_cancer	GSE139031	Non-cancer	Male	69
GSM2852312	Non_cancer	GSE106817	Non-cancer
GSM2852683	Non_cancer	GSE106817	Non-cancer
GSM2853270	Non_cancer	GSE106817	Non-cancer
GSM3617179	Non_cancer	GSE113740	Non-cancer	Male	69
GSM3468876	Non_cancer	GSE122497	Non-cancer	Male	49
GSM3468805	Non_cancer	GSE122497	Non-cancer	Male	59
GSM3470704	Non_cancer	GSE122497	Non-cancer	Male	51
GSM3617544	Non_cancer	GSE113740	Non-cancer	Male	64
GSM5000912	Non_cancer	GSE164174	Non-cancer	Male	72
GSM3522937	Non_cancer	GSE124158_GPL21263	Non-cancer	Female	49
GSM3471547	Non_cancer	GSE122497	Non-cancer	Female	75
GSM2853931	Non_cancer	GSE106817	Non-cancer
GSM3469604	Non_cancer	GSE122497	Non-cancer	Female	54
GSM4069348	Non_cancer	GSE137140	Non-cancer	Female	39
GSM3468756	Non_cancer	GSE122497	Non-cancer	Male	47
GSM3471533	Non_cancer	GSE122497	Non-cancer	Female	77
GSM4070423	Non_cancer	GSE137140	Non-cancer	Male	60
GSM2853937	Non_cancer	GSE106817	Non-cancer
GSM3471782	Non_cancer	GSE122497	Non-cancer	Male	70
GSM4069334	Non_cancer	GSE137140	Non-cancer	Male	60
GSM5001575	Non_cancer	GSE164174	Non-cancer	Male	59
GSM5000540	Non_cancer	GSE164174	Non-cancer	Male	71
GSM3468533	Non_cancer	GSE122497	Non-cancer	Male	48
GSM2854026	Non_cancer	GSE106817	Non-cancer
GSM4070662	Non_cancer	GSE137140	Non-cancer	Male	38
GSM2853538	Non_cancer	GSE106817	Non-cancer
GSM2852571	Non_cancer	GSE106817	Non-cancer
GSM4069709	Non_cancer	GSE137140	Non-cancer	Female	45
GSM3617272	Non_cancer	GSE113740	Non-cancer	Male	61
GSM3469328	Non_cancer	GSE122497	Non-cancer	Female	48
GSM4127636	Non_cancer	GSE139031	Non-cancer	Male	44
GSM3472558	Non_cancer	GSE122497	Non-cancer	Male	71
GSM3471000	Non_cancer	GSE122497	Non-cancer	Female	82
GSM2851798	Non_cancer	GSE106817	Non-cancer
GSM4069452	Non_cancer	GSE137140	Non-cancer	Female	46
GSM3522936	Non_cancer	GSE124158_GPL21263	Non-cancer	Female	41
GSM2852004	Non_cancer	GSE106817	Non-cancer
GSM3471415	Non_cancer	GSE122497	Non-cancer	Female	84
GSM3470692	Non_cancer	GSE122497	Non-cancer	Female	72
GSM3523005	Non_cancer	GSE124158_GPL21263	Non-cancer	Female	71
GSM2852168	Non_cancer	GSE106817	Non-cancer
GSM3469672	Non_cancer	GSE122497	Non-cancer	Female	74
GSM2852405	Non_cancer	GSE106817	Non-cancer
GSM3617196	Non_cancer	GSE113740	Non-cancer	Male	70
GSM3469122	Non_cancer	GSE122497	Non-cancer	Female	56
GSM5000591	Non_cancer	GSE164174	Non-cancer	Male	77
GSM4069614	Non_cancer	GSE137140	Non-cancer	Female	51
GSM3472464	Non_cancer	GSE122497	Non-cancer	Female	83
GSM4070529	Non_cancer	GSE137140	Non-cancer	Male	43
GSM4071097	Non_cancer	GSE137140	Non-cancer	Male	55
GSM2853288	Non_cancer	GSE106817	Non-cancer
GSM4127619	Non_cancer	GSE139031	Non-cancer	Male	57
GSM2851963	Non_cancer	GSE106817	Non-cancer
GSM3468101	Non_cancer	GSE122497	Non-cancer	Male	37
GSM4069225	Non_cancer	GSE137140	Non-cancer	Male	67
GSM4071126	Non_cancer	GSE137140	Non-cancer	Male	36
GSM3471446	Non_cancer	GSE122497	Non-cancer	Female	70
GSM2852129	Non_cancer	GSE106817	Non-cancer
GSM5000654	Non_cancer	GSE164174	Non-cancer	Male	65
GSM5000378	Non_cancer	GSE164174	Non-cancer	Male	76
GSM5001356	Non_cancer	GSE164174	Non-cancer	Female	67
GSM4070407	Non_cancer	GSE137140	Non-cancer	Male	46
GSM4069381	Non_cancer	GSE137140	Non-cancer	Female	50
GSM4127606	Non_cancer	GSE139031	Non-cancer	Male	55
GSM2852984	Non_cancer	GSE106817	Non-cancer
GSM3469187	Non_cancer	GSE122497	Non-cancer	Female	43
GSM3470742	Non_cancer	GSE122497	Non-cancer	Female	85
GSM4071010	Non_cancer	GSE137140	Non-cancer	Male	55
GSM3467979	Non_cancer	GSE122497	Non-cancer	Male	53
GSM3522925	Non_cancer	GSE124158_GPL21263	Non-cancer	Female	46
GSM3472161	Non_cancer	GSE122497	Non-cancer	Female	78
GSM4069596	Non_cancer	GSE137140	Non-cancer	Female	47
GSM3471004	Non_cancer	GSE122497	Non-cancer	Female	73
GSM2851873	Non_cancer	GSE106817	Non-cancer
GSM4069398	Non_cancer	GSE137140	Non-cancer	Female	45
GSM3617224	Non_cancer	GSE113740	Non-cancer	Male	69
GSM4127658	Non_cancer	GSE139031	Non-cancer	Male	41
GSM3469380	Non_cancer	GSE122497	Non-cancer	Female	51
GSM5000812	Non_cancer	GSE164174	Non-cancer	Male	71
GSM3470648	Non_cancer	GSE122497	Non-cancer	Male	77
GSM2852481	Non_cancer	GSE106817	Non-cancer
GSM2854025	Non_cancer	GSE106817	Non-cancer
GSM3469037	Non_cancer	GSE122497	Non-cancer	Female	60
GSM2851601	Non_cancer	GSE106817	Non-cancer
GSM3471621	Non_cancer	GSE122497	Non-cancer	Male	79
GSM4070027	Non_cancer	GSE137140	Non-cancer	Female	57
GSM2853570	Non_cancer	GSE106817	Non-cancer
GSM3616926	Non_cancer	GSE113740	Non-cancer	Male	70
GSM2852200	Non_cancer	GSE106817	Non-cancer
GSM3471149	Non_cancer	GSE122497	Non-cancer	Male	75
GSM3471122	Non_cancer	GSE122497	Non-cancer	Female	89
GSM2852935	Non_cancer	GSE106817	Non-cancer
GSM4070927	Non_cancer	GSE137140	Non-cancer	Male	74
GSM3469629	Non_cancer	GSE122497	Non-cancer	Female	61
GSM2853237	Non_cancer	GSE106817	Non-cancer
GSM2853253	Non_cancer	GSE106817	Non-cancer
GSM3471165	Non_cancer	GSE122497	Non-cancer	Female	85
GSM3471465	Non_cancer	GSE122497	Non-cancer	Female	77
GSM3617112	Non_cancer	GSE113740	Non-cancer	Male	69
GSM3468523	Non_cancer	GSE122497	Non-cancer	Male	50
GSM3472182	Non_cancer	GSE122497	Non-cancer	Male	71
GSM3468686	Non_cancer	GSE122497	Non-cancer	Male	44
GSM4069711	Non_cancer	GSE137140	Non-cancer	Female	42
GSM3468086	Non_cancer	GSE122497	Non-cancer	Male	61
GSM3471747	Non_cancer	GSE122497	Non-cancer	Female	92
GSM4069557	Non_cancer	GSE137140	Non-cancer	Female	43
GSM3472239	Non_cancer	GSE122497	Non-cancer	Female	82
GSM4070086	Non_cancer	GSE137140	Non-cancer	Female	53
GSM2852615	Non_cancer	GSE106817	Non-cancer
GSM3471197	Non_cancer	GSE122497	Non-cancer	Male	49
GSM2851971	Non_cancer	GSE106817	Non-cancer
GSM4069843	Non_cancer	GSE137140	Non-cancer	Female	39
GSM2851761	Non_cancer	GSE106817	Non-cancer
GSM4069610	Non_cancer	GSE137140	Non-cancer	Female	50
GSM5000544	Non_cancer	GSE164174	Non-cancer	Male	71
GSM5000413	Non_cancer	GSE164174	Non-cancer	Male	75
GSM3468857	Non_cancer	GSE122497	Non-cancer	Male	36
GSM3617152	Non_cancer	GSE113740	Non-cancer	Male	71
GSM2852841	Non_cancer	GSE106817	Non-cancer
GSM3523151	Non_cancer	GSE124158_GPL21263	Non-cancer	Male	35
GSM3617286	Non_cancer	GSE113740	Non-cancer	Female	73
GSM3471661	Non_cancer	GSE122497	Non-cancer	Female	67
GSM3470397	Non_cancer	GSE122497	Non-cancer	Male	80
GSM2852446	Non_cancer	GSE106817	Non-cancer
GSM3471946	Non_cancer	GSE122497	Non-cancer	Male	86
GSM3471114	Non_cancer	GSE122497	Non-cancer	Female	84
GSM3523043	Non_cancer	GSE124158_GPL21263	Non-cancer	Male	69
GSM2852611	Non_cancer	GSE106817	Non-cancer
GSM5000434	Non_cancer	GSE164174	Non-cancer	Male	77
GSM3472820	Non_cancer	GSE122497	Non-cancer	Female	78
GSM4071138	Non_cancer	GSE137140	Non-cancer	Male	48
GSM3472005	Non_cancer	GSE122497	Non-cancer	Female	80
GSM2852592	Non_cancer	GSE106817	Non-cancer
GSM3469799	Non_cancer	GSE122497	Non-cancer	Female	36
GSM3468589	Non_cancer	GSE122497	Non-cancer	Male	49
GSM5001685	Non_cancer	GSE164174	Non-cancer	Male	51
GSM3469422	Non_cancer	GSE122497	Non-cancer	Female	45
GSM3471670	Non_cancer	GSE122497	Non-cancer	Male	83
GSM3616997	Non_cancer	GSE113740	Non-cancer	Male	67
GSM2853884	Non_cancer	GSE106817	Non-cancer
GSM5001510	Non_cancer	GSE164174	Non-cancer	Male	60
GSM5000723	Non_cancer	GSE164174	Non-cancer	Male	73
GSM5000898	Non_cancer	GSE164174	Non-cancer	Male	70
GSM3470007	Non_cancer	GSE122497	Non-cancer	Female	65
GSM3617147	Non_cancer	GSE113740	Non-cancer	Male	62
GSM4069591	Non_cancer	GSE137140	Non-cancer	Female	67
GSM4071095	Non_cancer	GSE137140	Non-cancer	Male	57
GSM3468360	Non_cancer	GSE122497	Non-cancer	Male	51
GSM3472602	Non_cancer	GSE122497	Non-cancer	Male	70
GSM3470463	Non_cancer	GSE122497	Non-cancer	Female	82
GSM4070389	Non_cancer	GSE137140	Non-cancer	Male	60
GSM3471571	Non_cancer	GSE122497	Non-cancer	Female	89
GSM3468172	Non_cancer	GSE122497	Non-cancer	Male	41
GSM3470271	Non_cancer	GSE122497	Non-cancer	Male	82
GSM2851355	Non_cancer	GSE106817	Non-cancer
GSM3617346	Non_cancer	GSE113740	Non-cancer	Female	57
GSM3469210	Non_cancer	GSE122497	Non-cancer	Female	51
GSM2852651	Non_cancer	GSE106817	Non-cancer
GSM3617129	Non_cancer	GSE113740	Non-cancer	Male	60
GSM3617653	Non_cancer	GSE113740	Non-cancer	Male	58
GSM3470879	Non_cancer	GSE122497	Non-cancer	Male	62
GSM3470203	Non_cancer	GSE122497	Non-cancer	Female	74
GSM2852152	Non_cancer	GSE106817	Non-cancer
GSM3470403	Non_cancer	GSE122497	Non-cancer	Female	69
GSM3468723	Non_cancer	GSE122497	Non-cancer	Male	47
GSM3471260	Non_cancer	GSE122497	Non-cancer	Male	78
GSM4070728	Non_cancer	GSE137140	Non-cancer	Male	51
GSM5001106	Non_cancer	GSE164174	Non-cancer	Female	47
GSM3468813	Non_cancer	GSE122497	Non-cancer	Male	63
GSM3472681	Non_cancer	GSE122497	Non-cancer	Female	72
GSM3470932	Non_cancer	GSE122497	Non-cancer	Female	62
GSM3469294	Non_cancer	GSE122497	Non-cancer	Female	37
GSM3617649	Non_cancer	GSE113740	Non-cancer	Male	56
GSM4069592	Non_cancer	GSE137140	Non-cancer	Female	50
GSM4070887	Non_cancer	GSE137140	Non-cancer	Male	45
GSM3522983	Non_cancer	GSE124158_GPL21263	Non-cancer	Female	63
GSM2852726	Non_cancer	GSE106817	Non-cancer
GSM5000828	Non_cancer	GSE164174	Non-cancer	Male	69
GSM5001259	Non_cancer	GSE164174	Non-cancer	Female	60
GSM3523113	Non_cancer	GSE124158_GPL21263	Non-cancer	Male	58
GSM3471143	Non_cancer	GSE122497	Non-cancer	Female	87
GSM3616750	Non_cancer	GSE113740	Non-cancer	Female	67
GSM2852374	Non_cancer	GSE106817	Non-cancer
GSM5000537	Non_cancer	GSE164174	Non-cancer	Male	73
GSM2852758	Non_cancer	GSE106817	Non-cancer
GSM4070361	Non_cancer	GSE137140	Non-cancer	Male	63
GSM3616946	Non_cancer	GSE113740	Non-cancer	Male	72
GSM5001683	Non_cancer	GSE164174	Non-cancer	Male	54
GSM3468958	Non_cancer	GSE122497	Non-cancer	Male	74
GSM3471827	Non_cancer	GSE122497	Non-cancer	Male	75
GSM2852608	Non_cancer	GSE106817	Non-cancer
GSM3617344	Non_cancer	GSE113740	Non-cancer	Female	72
GSM3471826	Non_cancer	GSE122497	Non-cancer	Female	73
GSM3107239	Non_cancer	GSE113486	Non-cancer	Female	42
GSM4069621	Non_cancer	GSE137140	Non-cancer	Female	74
GSM3468292	Non_cancer	GSE122497	Non-cancer	Male	39
GSM2853963	Non_cancer	GSE106817	Non-cancer
GSM5001043	Non_cancer	GSE164174	Non-cancer	Male	43
GSM5001284	Non_cancer	GSE164174	Non-cancer	Female	64
GSM3616939	Non_cancer	GSE113740	Non-cancer	Male	77
GSM3617221	Non_cancer	GSE113740	Non-cancer	Male	64
GSM3470427	Non_cancer	GSE122497	Non-cancer	Male	76
GSM3617037	Non_cancer	GSE113740	Non-cancer	Female	71
GSM4069951	Non_cancer	GSE137140	Non-cancer	Female	35
GSM2852020	Non_cancer	GSE106817	Non-cancer
GSM3617472	Non_cancer	GSE113740	Non-cancer	Female	62
GSM3468202	Non_cancer	GSE122497	Non-cancer	Male	41
GSM3471203	Non_cancer	GSE122497	Non-cancer	Female	80
GSM3471799	Non_cancer	GSE122497	Non-cancer	Female	69
GSM3468048	Non_cancer	GSE122497	Non-cancer	Male	81
GSM4069718	Non_cancer	GSE137140	Non-cancer	Female	44
GSM3471971	Non_cancer	GSE122497	Non-cancer	Female	75
GSM3468852	Non_cancer	GSE122497	Non-cancer	Male	60
GSM5000565	Non_cancer	GSE164174	Non-cancer	Male	77
GSM3616789	Non_cancer	GSE113740	Non-cancer	Male	68
GSM4071101	Non_cancer	GSE137140	Non-cancer	Male	39
GSM4069947	Non_cancer	GSE137140	Non-cancer	Female	60
GSM5001267	Non_cancer	GSE164174	Non-cancer	Female	59
GSM2851687	Non_cancer	GSE106817	Non-cancer
GSM2853572	Non_cancer	GSE106817	Non-cancer
GSM3617266	Non_cancer	GSE113740	Non-cancer	Male	62
GSM3471132	Non_cancer	GSE122497	Non-cancer	Female	84
GSM4070831	Non_cancer	GSE137140	Non-cancer	Male	51
GSM2852155	Non_cancer	GSE106817	Non-cancer
GSM2851493	Non_cancer	GSE106817	Non-cancer
GSM3617446	Non_cancer	GSE113740	Non-cancer	Female	55
GSM3471268	Non_cancer	GSE122497	Non-cancer	Male	84
GSM2853351	Non_cancer	GSE106817	Non-cancer
GSM5001171	Non_cancer	GSE164174	Non-cancer	Male	78
GSM4069683	Non_cancer	GSE137140	Non-cancer	Female	52
GSM3472450	Non_cancer	GSE122497	Non-cancer	Male	77
GSM3468102	Non_cancer	GSE122497	Non-cancer	Male	37
GSM5001473	Non_cancer	GSE164174	Non-cancer	Male	61
GSM3469785	Non_cancer	GSE122497	Non-cancer	Female	42
GSM2853762	Non_cancer	GSE106817	Non-cancer
GSM3468337	Non_cancer	GSE122497	Non-cancer	Male	45
GSM3468807	Non_cancer	GSE122497	Non-cancer	Male	56
GSM5000362	Non_cancer	GSE164174	Non-cancer	Female	76
GSM3617287	Non_cancer	GSE113740	Non-cancer	Male	77
GSM3469353	Non_cancer	GSE122497	Non-cancer	Female	54
GSM4069900	Non_cancer	GSE137140	Non-cancer	Female	56
GSM3470498	Non_cancer	GSE122497	Non-cancer	Male	78
GSM2853332	Non_cancer	GSE106817	Non-cancer
GSM3468752	Non_cancer	GSE122497	Non-cancer	Male	73
GSM2851861	Non_cancer	GSE106817	Non-cancer
GSM3472305	Non_cancer	GSE122497	Non-cancer	Female	76
GSM4070833	Non_cancer	GSE137140	Non-cancer	Male	55
GSM3523096	Non_cancer	GSE124158_GPL21263	Non-cancer	Male	55
GSM4127558	Non_cancer	GSE139031	Non-cancer	Female	57
GSM3470734	Non_cancer	GSE122497	Non-cancer	Female	83
GSM3472068	Non_cancer	GSE122497	Non-cancer	Male	55
GSM3471326	Non_cancer	GSE122497	Non-cancer	Male	69
GSM3471965	Non_cancer	GSE122497	Non-cancer	Female	93
GSM3470048	Non_cancer	GSE122497	Non-cancer	Female	81
GSM3522909	Non_cancer	GSE124158_GPL21263	Non-cancer	Female	66
GSM2851612	Non_cancer	GSE106817	Non-cancer
GSM3471660	Non_cancer	GSE122497	Non-cancer	Male	63
GSM3469062	Non_cancer	GSE122497	Non-cancer	Female	57
GSM3470534	Non_cancer	GSE122497	Non-cancer	Female	65
GSM2852820	Non_cancer	GSE106817	Non-cancer
GSM3470279	Non_cancer	GSE122497	Non-cancer	Female	76
GSM4127656	Non_cancer	GSE139031	Non-cancer	Male	42
GSM3470380	Non_cancer	GSE122497	Non-cancer	Male	81
GSM3523033	Non_cancer	GSE124158_GPL21263	Non-cancer	Male	52
GSM3471187	Non_cancer	GSE122497	Non-cancer	Male	80
GSM3468156	Non_cancer	GSE122497	Non-cancer	Male	59
GSM4070873	Non_cancer	GSE137140	Non-cancer	Male	37
GSM3470697	Non_cancer	GSE122497	Non-cancer	Female	84
GSM2851961	Non_cancer	GSE106817	Non-cancer
GSM3107265	Non_cancer	GSE113486	Non-cancer	Female	73
GSM2851566	Non_cancer	GSE106817	Non-cancer
GSM2853749	Non_cancer	GSE106817	Non-cancer
GSM4070236	Non_cancer	GSE137140	Non-cancer	Female	56
GSM4069285	Non_cancer	GSE137140	Non-cancer	Female	47
GSM2853274	Non_cancer	GSE106817	Non-cancer
GSM3469578	Non_cancer	GSE122497	Non-cancer	Female	49
GSM3469896	Non_cancer	GSE122497	Non-cancer	Female	43
GSM4070114	Non_cancer	GSE137140	Non-cancer	Female	45
GSM2853565	Non_cancer	GSE106817	Non-cancer
GSM4071040	Non_cancer	GSE137140	Non-cancer	Male	50
GSM4071170	Non_cancer	GSE137140	Non-cancer	Male	38
GSM2851947	Non_cancer	GSE106817	Non-cancer
GSM2853880	Non_cancer	GSE106817	Non-cancer
GSM3469256	Non_cancer	GSE122497	Non-cancer	Female	56
GSM3471608	Non_cancer	GSE122497	Non-cancer	Male	88
GSM4069388	Non_cancer	GSE137140	Non-cancer	Female	41
GSM3617028	Non_cancer	GSE113740	Non-cancer	Female	73
GSM3470818	Non_cancer	GSE122497	Non-cancer	Female	87
GSM3616883	Non_cancer	GSE113740	Non-cancer	Female	72
GSM3470854	Non_cancer	GSE122497	Non-cancer	Female	46
GSM5000340	Non_cancer	GSE164174	Non-cancer	Female	72
GSM3472417	Non_cancer	GSE122497	Non-cancer	Male	78
GSM4070209	Non_cancer	GSE137140	Non-cancer	Female	46
GSM2853578	Non_cancer	GSE106817	Non-cancer
GSM2851927	Non_cancer	GSE106817	Non-cancer
GSM3469075	Non_cancer	GSE122497	Non-cancer	Female	56
GSM3523024	Non_cancer	GSE124158_GPL21263	Non-cancer	Male	56
GSM4070213	Non_cancer	GSE137140	Non-cancer	Female	51
GSM2851545	Non_cancer	GSE106817	Non-cancer
GSM4067574	Non_cancer	GSE137140	Non-cancer	Female	53
GSM3107344	Non_cancer	GSE113486	Non-cancer	Male	48
GSM5000566	Non_cancer	GSE164174	Non-cancer	Male	74
GSM3470137	Non_cancer	GSE122497	Non-cancer	Female	82
GSM2851666	Non_cancer	GSE106817	Non-cancer
GSM2853349	Non_cancer	GSE106817	Non-cancer
GSM3472617	Non_cancer	GSE122497	Non-cancer	Male	66
GSM5000937	Non_cancer	GSE164174	Non-cancer	Male	72
GSM2851431	Non_cancer	GSE106817	Non-cancer
GSM4070455	Non_cancer	GSE137140	Non-cancer	Male	60
GSM2852645	Non_cancer	GSE106817	Non-cancer
GSM2851569	Non_cancer	GSE106817	Non-cancer
GSM3617585	Non_cancer	GSE113740	Non-cancer	Male	51
GSM2852040	Non_cancer	GSE106817	Non-cancer
GSM3472352	Non_cancer	GSE122497	Non-cancer	Female	68
GSM3522935	Non_cancer	GSE124158_GPL21263	Non-cancer	Female	49
GSM5000277	Non_cancer	GSE164174	Non-cancer	Male	82
GSM3472446	Non_cancer	GSE122497	Non-cancer	Female	67
GSM4070293	Non_cancer	GSE137140	Non-cancer	Female	58
GSM2851932	Non_cancer	GSE106817	Non-cancer
GSM4071211	Non_cancer	GSE137140	Non-cancer	Male	72
GSM3470027	Non_cancer	GSE122497	Non-cancer	Female	74
GSM4070148	Non_cancer	GSE137140	Non-cancer	Female	39
GSM4070707	Non_cancer	GSE137140	Non-cancer	Male	40
GSM3468933	Non_cancer	GSE122497	Non-cancer	Male	74
GSM5001401	Non_cancer	GSE164174	Non-cancer	Male	71
GSM4071071	Non_cancer	GSE137140	Non-cancer	Male	60
GSM3616776	Non_cancer	GSE113740	Non-cancer	Female	61
GSM3470481	Non_cancer	GSE122497	Non-cancer	Male	65
GSM2851371	Non_cancer	GSE106817	Non-cancer
GSM3471633	Non_cancer	GSE122497	Non-cancer	Female	89
GSM3472704	Non_cancer	GSE122497	Non-cancer	Male	68
GSM3470990	Non_cancer	GSE122497	Non-cancer	Female	80
GSM2853515	Non_cancer	GSE106817	Non-cancer
GSM3469813	Non_cancer	GSE122497	Non-cancer	Female	46
GSM4070202	Non_cancer	GSE137140	Non-cancer	Female	64
GSM3469774	Non_cancer	GSE122497	Non-cancer	Female	49
GSM3468467	Non_cancer	GSE122497	Non-cancer	Male	52
GSM3469334	Non_cancer	GSE122497	Non-cancer	Female	37
GSM3617425	Non_cancer	GSE113740	Non-cancer	Female	64
GSM3470423	Non_cancer	GSE122497	Non-cancer	Female	83
GSM3468718	Non_cancer	GSE122497	Non-cancer	Male	55
GSM2851682	Non_cancer	GSE106817	Non-cancer
GSM3471618	Non_cancer	GSE122497	Non-cancer	Male	69
GSM2853552	Non_cancer	GSE106817	Non-cancer
GSM3472001	Non_cancer	GSE122497	Non-cancer	Male	85
GSM3469678	Non_cancer	GSE122497	Non-cancer	Female	51
GSM2853750	Non_cancer	GSE106817	Non-cancer
GSM4070127	Non_cancer	GSE137140	Non-cancer	Female	60
GSM5000360	Non_cancer	GSE164174	Non-cancer	Female	71
GSM2851789	Non_cancer	GSE106817	Non-cancer
GSM3470758	Non_cancer	GSE122497	Non-cancer	Female	74
GSM5001378	Non_cancer	GSE164174	Non-cancer	Male	65
GSM3469171	Non_cancer	GSE122497	Non-cancer	Female	50
GSM5000981	Non_cancer	GSE164174	Non-cancer	Female	46
GSM4069750	Non_cancer	GSE137140	Non-cancer	Female	54
GSM3468702	Non_cancer	GSE122497	Non-cancer	Male	40
GSM4069729	Non_cancer	GSE137140	Non-cancer	Female	35
GSM4070925	Non_cancer	GSE137140	Non-cancer	Male	80
GSM2852701	Non_cancer	GSE106817	Non-cancer
GSM3522934	Non_cancer	GSE124158_GPL21263	Non-cancer	Female	47
GSM3468025	Non_cancer	GSE122497	Non-cancer	Male	38
GSM3469671	Non_cancer	GSE122497	Non-cancer	Female	74
GSM2851904	Non_cancer	GSE106817	Non-cancer
GSM3468139	Non_cancer	GSE122497	Non-cancer	Male	57
GSM4071069	Non_cancer	GSE137140	Non-cancer	Male	63
GSM3269023	Non_cancer	GSE113740	Non-cancer	Male	58
GSM3063743	Non_cancer	GSE112264	Non-cancer	Male	78
GSM5001665	Non_cancer	GSE164174	Non-cancer	Male	51
GSM3471699	Non_cancer	GSE122497	Non-cancer	Female	62
GSM3471596	Non_cancer	GSE122497	Non-cancer	Female	79
GSM3523048	Non_cancer	GSE124158_GPL21263	Non-cancer	Male	65
GSM3469767	Non_cancer	GSE122497	Non-cancer	Female	49
GSM3617296	Non_cancer	GSE113740	Non-cancer	Female	64
GSM3472188	Non_cancer	GSE122497	Non-cancer	Male	89
GSM3470591	Non_cancer	GSE122497	Non-cancer	Female	71
GSM3472184	Non_cancer	GSE122497	Non-cancer	Male	74
GSM2852811	Non_cancer	GSE106817	Non-cancer
GSM2851462	Non_cancer	GSE106817	Non-cancer
GSM4070530	Non_cancer	GSE137140	Non-cancer	Male	44
GSM5001303	Non_cancer	GSE164174	Non-cancer	Female	77
GSM4070105	Non_cancer	GSE137140	Non-cancer	Female	43
GSM3617231	Non_cancer	GSE113740	Non-cancer	Male	68
GSM4070590	Non_cancer	GSE137140	Non-cancer	Male	40
GSM3471300	Non_cancer	GSE122497	Non-cancer	Female	70
GSM5001071	Non_cancer	GSE164174	Non-cancer	Male	63
GSM3469949	Non_cancer	GSE122497	Non-cancer	Female	47
GSM4069913	Non_cancer	GSE137140	Non-cancer	Female	57
GSM3617017	Non_cancer	GSE113740	Non-cancer	Male	72
GSM4070150	Non_cancer	GSE137140	Non-cancer	Female	64
GSM5000655	Non_cancer	GSE164174	Non-cancer	Male	66
GSM3472566	Non_cancer	GSE122497	Non-cancer	Female	87
GSM4070046	Non_cancer	GSE137140	Non-cancer	Female	51
GSM2853314	Non_cancer	GSE106817	Non-cancer
GSM3468071	Non_cancer	GSE122497	Non-cancer	Male	51
GSM2851673	Non_cancer	GSE106817	Non-cancer
GSM3472674	Non_cancer	GSE122497	Non-cancer	Male	29
GSM3468022	Non_cancer	GSE122497	Non-cancer	Male	39
GSM3469119	Non_cancer	GSE122497	Non-cancer	Female	50
GSM2852837	Non_cancer	GSE106817	Non-cancer
GSM3472572	Non_cancer	GSE122497	Non-cancer	Male	62
GSM2852804	Non_cancer	GSE106817	Non-cancer
GSM3472189	Non_cancer	GSE122497	Non-cancer	Female	84
GSM5000466	Non_cancer	GSE164174	Non-cancer	Male	71
GSM3468930	Non_cancer	GSE122497	Non-cancer	Male	53
GSM3617486	Non_cancer	GSE113740	Non-cancer	Male	66
GSM2852151	Non_cancer	GSE106817	Non-cancer
GSM3522974	Non_cancer	GSE124158_GPL21263	Non-cancer	Female	35
GSM3617504	Non_cancer	GSE113740	Non-cancer	Male	73
GSM2853854	Non_cancer	GSE106817	Non-cancer
GSM2853261	Non_cancer	GSE106817	Non-cancer
GSM4070098	Non_cancer	GSE137140	Non-cancer	Female	39
GSM3472488	Non_cancer	GSE122497	Non-cancer	Female	63
GSM3470221	Non_cancer	GSE122497	Non-cancer	Female	72
GSM3472318	Non_cancer	GSE122497	Non-cancer	Male	81
GSM3468142	Non_cancer	GSE122497	Non-cancer	Male	36
GSM2851796	Non_cancer	GSE106817	Non-cancer
GSM2853105	Non_cancer	GSE106817	Non-cancer
GSM5001098	Non_cancer	GSE164174	Non-cancer	Female	64
GSM3468991	Non_cancer	GSE122497	Non-cancer	Female	44
GSM3063764	Non_cancer	GSE112264	Non-cancer	Male	49
GSM3617045	Non_cancer	GSE113740	Non-cancer	Male	65
GSM3616817	Non_cancer	GSE113740	Non-cancer	Male	69
GSM3063765	Non_cancer	GSE112264	Non-cancer	Male	42
GSM5001556	Non_cancer	GSE164174	Non-cancer	Male	56
GSM4071173	Non_cancer	GSE137140	Non-cancer	Male	68
GSM4071047	Non_cancer	GSE137140	Non-cancer	Male	37
GSM2852174	Non_cancer	GSE106817	Non-cancer
GSM3469388	Non_cancer	GSE122497	Non-cancer	Female	53
GSM3616411	Non_cancer	GSE113740	Non-cancer	Male	65
GSM4069202	Non_cancer	GSE137140	Non-cancer	Male	67
GSM3470090	Non_cancer	GSE122497	Non-cancer	Female	84
GSM3469957	Non_cancer	GSE122497	Non-cancer	Female	76
GSM3470093	Non_cancer	GSE122497	Non-cancer	Male	90
GSM5000459	Non_cancer	GSE164174	Non-cancer	Male	69
GSM4070978	Non_cancer	GSE137140	Non-cancer	Male	35
GSM4070354	Non_cancer	GSE137140	Non-cancer	Male	51
GSM3617059	Non_cancer	GSE113740	Non-cancer	Male	71
GSM3469467	Non_cancer	GSE122497	Non-cancer	Female	44
GSM2852024	Non_cancer	GSE106817	Non-cancer
GSM2851563	Non_cancer	GSE106817	Non-cancer
GSM4070409	Non_cancer	GSE137140	Non-cancer	Male	62
GSM4071057	Non_cancer	GSE137140	Non-cancer	Male	39
GSM5000633	Non_cancer	GSE164174	Non-cancer	Male	63
GSM5001072	Non_cancer	GSE164174	Non-cancer	Female	42
GSM4070328	Non_cancer	GSE137140	Non-cancer	Male	67
GSM3470825	Non_cancer	GSE122497	Non-cancer	Female	52
GSM2853783	Non_cancer	GSE106817	Non-cancer
GSM3468168	Non_cancer	GSE122497	Non-cancer	Male	48
GSM3469174	Non_cancer	GSE122497	Non-cancer	Female	66
GSM3468024	Non_cancer	GSE122497	Non-cancer	Male	36
GSM2853877	Non_cancer	GSE106817	Non-cancer
GSM4069743	Non_cancer	GSE137140	Non-cancer	Female	62
GSM3469653	Non_cancer	GSE122497	Non-cancer	Female	62
GSM2851423	Non_cancer	GSE106817	Non-cancer
GSM2852818	Non_cancer	GSE106817	Non-cancer
GSM5001679	Non_cancer	GSE164174	Non-cancer	Male	64
GSM3617419	Non_cancer	GSE113740	Non-cancer	Female	56
GSM3470256	Non_cancer	GSE122497	Non-cancer	Female	77
GSM5000424	Non_cancer	GSE164174	Non-cancer	Male	77
GSM4071293	Non_cancer	GSE137140	Non-cancer	Male	36
GSM4070742	Non_cancer	GSE137140	Non-cancer	Male	56
GSM2851744	Non_cancer	GSE106817	Non-cancer
GSM3472579	Non_cancer	GSE122497	Non-cancer	Female	65
GSM3523032	Non_cancer	GSE124158_GPL21263	Non-cancer	Male	78
GSM3617282	Non_cancer	GSE113740	Non-cancer	Male	65
GSM4069841	Non_cancer	GSE137140	Non-cancer	Female	48
GSM2852480	Non_cancer	GSE106817	Non-cancer
GSM2851678	Non_cancer	GSE106817	Non-cancer
GSM4069427	Non_cancer	GSE137140	Non-cancer	Female	44
GSM3471424	Non_cancer	GSE122497	Non-cancer	Female	89
GSM3470703	Non_cancer	GSE122497	Non-cancer	Female	82
GSM3617330	Non_cancer	GSE113740	Non-cancer	Female	36
GSM2851482	Non_cancer	GSE106817	Non-cancer
GSM2851422	Non_cancer	GSE106817	Non-cancer
GSM2853732	Non_cancer	GSE106817	Non-cancer
GSM3471216	Non_cancer	GSE122497	Non-cancer	Female	76
GSM4069736	Non_cancer	GSE137140	Non-cancer	Female	57
GSM4070637	Non_cancer	GSE137140	Non-cancer	Male	41
GSM5000736	Non_cancer	GSE164174	Non-cancer	Male	57
GSM3471028	Non_cancer	GSE122497	Non-cancer	Male	75
GSM3617470	Non_cancer	GSE113740	Non-cancer	Female	68
GSM3472589	Non_cancer	GSE122497	Non-cancer	Male	68
GSM5000430	Non_cancer	GSE164174	Non-cancer	Male	78
GSM2853832	Non_cancer	GSE106817	Non-cancer
GSM3469403	Non_cancer	GSE122497	Non-cancer	Female	35
GSM4070584	Non_cancer	GSE137140	Non-cancer	Male	45
GSM4127584	Non_cancer	GSE139031	Non-cancer	Female	35
GSM2851640	Non_cancer	GSE106817	Non-cancer
GSM3472570	Non_cancer	GSE122497	Non-cancer	Male	72
GSM4069506	Non_cancer	GSE137140	Non-cancer	Female	42
GSM3470216	Non_cancer	GSE122497	Non-cancer	Male	82
GSM4070952	Non_cancer	GSE137140	Non-cancer	Male	40
GSM5001595	Non_cancer	GSE164174	Non-cancer	Male	56
GSM3471087	Non_cancer	GSE122497	Non-cancer	Male	81
GSM4069575	Non_cancer	GSE137140	Non-cancer	Female	61
GSM3469608	Non_cancer	GSE122497	Non-cancer	Female	57
GSM4069685	Non_cancer	GSE137140	Non-cancer	Female	36
GSM3523085	Non_cancer	GSE124158_GPL21263	Non-cancer	Male	64
GSM3471777	Non_cancer	GSE122497	Non-cancer	Female	81
GSM3469345	Non_cancer	GSE122497	Non-cancer	Female	60
GSM4069451	Non_cancer	GSE137140	Non-cancer	Female	75
GSM3617468	Non_cancer	GSE113740	Non-cancer	Female	69
GSM3472741	Non_cancer	GSE122497	Non-cancer	Female	48
GSM5001366	Non_cancer	GSE164174	Non-cancer	Male	61
GSM3468515	Non_cancer	GSE122497	Non-cancer	Male	45
GSM4069767	Non_cancer	GSE137140	Non-cancer	Female	43
GSM2854016	Non_cancer	GSE106817	Non-cancer
GSM4071274	Non_cancer	GSE137140	Non-cancer	Male	36
GSM3472261	Non_cancer	GSE122497	Non-cancer	Male	89
GSM4070282	Non_cancer	GSE137140	Non-cancer	Female	57
GSM3472878	Non_cancer	GSE122497	Non-cancer	Female	74
GSM2852687	Non_cancer	GSE106817	Non-cancer
GSM3471253	Non_cancer	GSE122497	Non-cancer	Female	78
GSM3471623	Non_cancer	GSE122497	Non-cancer	Female	85
GSM3471434	Non_cancer	GSE122497	Non-cancer	Female	82
GSM4071285	Non_cancer	GSE137140	Non-cancer	Male	35
GSM4070999	Non_cancer	GSE137140	Non-cancer	Male	39
GSM2853199	Non_cancer	GSE106817	Non-cancer
GSM3469682	Non_cancer	GSE122497	Non-cancer	Female	50
GSM3471053	Non_cancer	GSE122497	Non-cancer	Male	84
GSM2853055	Non_cancer	GSE106817	Non-cancer
GSM3617465	Non_cancer	GSE113740	Non-cancer	Female	66
GSM5001352	Non_cancer	GSE164174	Non-cancer	Female	71
GSM2853677	Non_cancer	GSE106817	Non-cancer
GSM4070158	Non_cancer	GSE137140	Non-cancer	Female	51
GSM3472504	Non_cancer	GSE122497	Non-cancer	Female	74
GSM4127564	Non_cancer	GSE139031	Non-cancer	Female	61
GSM5000934	Non_cancer	GSE164174	Non-cancer	Male	59
GSM4127544	Non_cancer	GSE139031	Non-cancer	Female	43
GSM4070418	Non_cancer	GSE137140	Non-cancer	Male	61
GSM4070460	Non_cancer	GSE137140	Non-cancer	Male	49
GSM3468040	Non_cancer	GSE122497	Non-cancer	Male	60
GSM5001036	Non_cancer	GSE164174	Non-cancer	Female	61
GSM3468499	Non_cancer	GSE122497	Non-cancer	Male	39
GSM3472920	Non_cancer	GSE122497	Non-cancer	Female	48
GSM2852470	Non_cancer	GSE106817	Non-cancer
GSM3472303	Non_cancer	GSE122497	Non-cancer	Female	62
GSM2851373	Non_cancer	GSE106817	Non-cancer
GSM4070111	Non_cancer	GSE137140	Non-cancer	Female	60
GSM3268934	Non_cancer	GSE113740	Non-cancer	Male	59
GSM5000721	Non_cancer	GSE164174	Non-cancer	Female	65
GSM3471551	Non_cancer	GSE122497	Non-cancer	Male	70
GSM3471161	Non_cancer	GSE122497	Non-cancer	Female	92
GSM3616984	Non_cancer	GSE113740	Non-cancer	Male	67
GSM3468194	Non_cancer	GSE122497	Non-cancer	Male	42
GSM3523117	Non_cancer	GSE124158_GPL21263	Non-cancer	Male	49
GSM4070110	Non_cancer	GSE137140	Non-cancer	Female	71
GSM2851489	Non_cancer	GSE106817	Non-cancer
GSM3617392	Non_cancer	GSE113740	Non-cancer	Female	64
GSM2853986	Non_cancer	GSE106817	Non-cancer
GSM3617198	Non_cancer	GSE113740	Non-cancer	Male	65
GSM3469146	Non_cancer	GSE122497	Non-cancer	Female	41
GSM3468319	Non_cancer	GSE122497	Non-cancer	Male	54
GSM3616415	Non_cancer	GSE113740	Non-cancer	Male	62
GSM5001594	Non_cancer	GSE164174	Non-cancer	Male	66
GSM5001315	Non_cancer	GSE164174	Non-cancer	Female	64
GSM4071035	Non_cancer	GSE137140	Non-cancer	Male	50
GSM4069210	Non_cancer	GSE137140	Non-cancer	Male	55
GSM3468816	Non_cancer	GSE122497	Non-cancer	Male	66
GSM4070630	Non_cancer	GSE137140	Non-cancer	Male	51
GSM3470179	Non_cancer	GSE122497	Non-cancer	Male	80
GSM3617562	Non_cancer	GSE113740	Non-cancer	Male	52
GSM5000783	Non_cancer	GSE164174	Non-cancer	Male	53
GSM2851426	Non_cancer	GSE106817	Non-cancer
GSM3468345	Non_cancer	GSE122497	Non-cancer	Male	51
GSM5000909	Non_cancer	GSE164174	Non-cancer	Male	42
GSM4069226	Non_cancer	GSE137140	Non-cancer	Male	70
GSM3522915	Non_cancer	GSE124158_GPL21263	Non-cancer	Female	58
GSM2852104	Non_cancer	GSE106817	Non-cancer
GSM3468979	Non_cancer	GSE122497	Non-cancer	Female	63
GSM3472123	Non_cancer	GSE122497	Non-cancer	Female	79
GSM3472378	Non_cancer	GSE122497	Non-cancer	Male	74
GSM3468425	Non_cancer	GSE122497	Non-cancer	Male	35
GSM5000580	Non_cancer	GSE164174	Non-cancer	Male	74
GSM3469516	Non_cancer	GSE122497	Non-cancer	Female	53
GSM3523123	Non_cancer	GSE124158_GPL21263	Non-cancer	Male	44
GSM4069556	Non_cancer	GSE137140	Non-cancer	Female	80
GSM3468660	Non_cancer	GSE122497	Non-cancer	Male	46
GSM4070534	Non_cancer	GSE137140	Non-cancer	Male	39
GSM4069176	Non_cancer	GSE137140	Non-cancer	Male	54
GSM3470003	Non_cancer	GSE122497	Non-cancer	Female	67
GSM3617211	Non_cancer	GSE113740	Non-cancer	Male	70
GSM3616815	Non_cancer	GSE113740	Non-cancer	Male	75
GSM5000860	Non_cancer	GSE164174	Non-cancer	Male	70
GSM4070373	Non_cancer	GSE137140	Non-cancer	Male	67
GSM2853903	Non_cancer	GSE106817	Non-cancer
GSM4069372	Non_cancer	GSE137140	Non-cancer	Female	44
GSM5001066	Non_cancer	GSE164174	Non-cancer	Male	22
GSM2852239	Non_cancer	GSE106817	Non-cancer
GSM5000856	Non_cancer	GSE164174	Non-cancer	Male	65
GSM3470561	Non_cancer	GSE122497	Non-cancer	Female	81
GSM3472667	Non_cancer	GSE122497	Non-cancer	Female	25
GSM3468109	Non_cancer	GSE122497	Non-cancer	Male	60
GSM2278755	Non_cancer	GSE85589	Non-cancer	Male	42
GSM3617015	Non_cancer	GSE113740	Non-cancer	Male	60
GSM4069544	Non_cancer	GSE137140	Non-cancer	Female	48
GSM5000464	Non_cancer	GSE164174	Non-cancer	Male	76
GSM4069292	Non_cancer	GSE137140	Non-cancer	Male	68
GSM4070521	Non_cancer	GSE137140	Non-cancer	Male	49
GSM3107276	Non_cancer	GSE113486	Non-cancer	Female	80
GSM2851786	Non_cancer	GSE106817	Non-cancer
GSM3617298	Non_cancer	GSE113740	Non-cancer	Male	44
GSM4070254	Non_cancer	GSE137140	Non-cancer	Female	64
GSM4070950	Non_cancer	GSE137140	Non-cancer	Male	35
GSM2853086	Non_cancer	GSE106817	Non-cancer
GSM5001215	Non_cancer	GSE164174	Non-cancer	Female	63
GSM3471056	Non_cancer	GSE122497	Non-cancer	Female	75
GSM3617574	Non_cancer	GSE113740	Non-cancer	Male	65
GSM5001553	Non_cancer	GSE164174	Non-cancer	Male	65
GSM2853131	Non_cancer	GSE106817	Non-cancer
GSM3468595	Non_cancer	GSE122497	Non-cancer	Male	54
GSM3470829	Non_cancer	GSE122497	Non-cancer	Female	91
GSM4069541	Non_cancer	GSE137140	Non-cancer	Female	48
GSM3468915	Non_cancer	GSE122497	Non-cancer	Male	58
GSM5001254	Non_cancer	GSE164174	Non-cancer	Female	60
GSM4071312	Non_cancer	GSE137140	Non-cancer	Male	39
GSM3617079	Non_cancer	GSE113740	Non-cancer	Male	61
GSM3471422	Non_cancer	GSE122497	Non-cancer	Female	78
GSM3468754	Non_cancer	GSE122497	Non-cancer	Male	37
GSM4070915	Non_cancer	GSE137140	Non-cancer	Male	54
GSM4070003	Non_cancer	GSE137140	Non-cancer	Female	54
GSM3471532	Non_cancer	GSE122497	Non-cancer	Female	80
GSM4071086	Non_cancer	GSE137140	Non-cancer	Male	61
GSM3063747	Non_cancer	GSE112264	Non-cancer	Male	80
GSM4069374	Non_cancer	GSE137140	Non-cancer	Female	46
GSM3472374	Non_cancer	GSE122497	Non-cancer	Male	64
GSM3472132	Non_cancer	GSE122497	Non-cancer	Female	83
GSM3468408	Non_cancer	GSE122497	Non-cancer	Male	59
GSM5000820	Non_cancer	GSE164174	Non-cancer	Male	64
GSM3467999	Non_cancer	GSE122497	Non-cancer	Male	36
GSM2851385	Non_cancer	GSE106817	Non-cancer
GSM4070343	Non_cancer	GSE137140	Non-cancer	Male	69
GSM3469714	Non_cancer	GSE122497	Non-cancer	Female	45
GSM5000301	Non_cancer	GSE164174	Non-cancer	Female	73
GSM2852494	Non_cancer	GSE106817	Non-cancer
GSM2852447	Non_cancer	GSE106817	Non-cancer
GSM3469250	Non_cancer	GSE122497	Non-cancer	Female	51
GSM3472671	Non_cancer	GSE122497	Non-cancer	Male	29
GSM3469575	Non_cancer	GSE122497	Non-cancer	Female	42
GSM4070922	Non_cancer	GSE137140	Non-cancer	Male	46
GSM2852143	Non_cancer	GSE106817	Non-cancer
GSM4070112	Non_cancer	GSE137140	Non-cancer	Female	57
GSM3107267	Non_cancer	GSE113486	Non-cancer	Female	76
GSM4070008	Non_cancer	GSE137140	Non-cancer	Female	41
GSM3469402	Non_cancer	GSE122497	Non-cancer	Female	52
GSM4071036	Non_cancer	GSE137140	Non-cancer	Male	52
GSM3107296	Non_cancer	GSE113486	Non-cancer	Female	78
GSM5000471	Non_cancer	GSE164174	Non-cancer	Male	75
GSM2851547	Non_cancer	GSE106817	Non-cancer
GSM4070029	Non_cancer	GSE137140	Non-cancer	Female	67
GSM3472678	Non_cancer	GSE122497	Non-cancer	Male	35
GSM2851814	Non_cancer	GSE106817	Non-cancer
GSM4070485	Non_cancer	GSE137140	Non-cancer	Male	56
GSM2851979	Non_cancer	GSE106817	Non-cancer
GSM3617036	Non_cancer	GSE113740	Non-cancer	Female	78
GSM3472729	Non_cancer	GSE122497	Non-cancer	Female	61
GSM3470965	Non_cancer	GSE122497	Non-cancer	Female	69
GSM3617533	Non_cancer	GSE113740	Non-cancer	Male	62
GSM3472907	Non_cancer	GSE122497	Non-cancer	Female	50
GSM4069769	Non_cancer	GSE137140	Non-cancer	Female	42
GSM3471703	Non_cancer	GSE122497	Non-cancer	Male	79
GSM4070998	Non_cancer	GSE137140	Non-cancer	Male	49
GSM5000718	Non_cancer	GSE164174	Non-cancer	Female	39
GSM3468606	Non_cancer	GSE122497	Non-cancer	Male	42
GSM3469095	Non_cancer	GSE122497	Non-cancer	Female	50
GSM3469545	Non_cancer	GSE122497	Non-cancer	Female	59
GSM4071046	Non_cancer	GSE137140	Non-cancer	Male	46
GSM3471502	Non_cancer	GSE122497	Non-cancer	Female	79
GSM3469655	Non_cancer	GSE122497	Non-cancer	Female	67
GSM2852489	Non_cancer	GSE106817	Non-cancer
GSM5001238	Non_cancer	GSE164174	Non-cancer	Female	67
GSM3472094	Non_cancer	GSE122497	Non-cancer	Male	62
GSM3472799	Non_cancer	GSE122497	Non-cancer	Female	22
GSM3471307	Non_cancer	GSE122497	Non-cancer	Female	77
GSM3468356	Non_cancer	GSE122497	Non-cancer	Male	61
GSM2852327	Non_cancer	GSE106817	Non-cancer
GSM4069583	Non_cancer	GSE137140	Non-cancer	Female	38
GSM3469306	Non_cancer	GSE122497	Non-cancer	Female	61
GSM2852371	Non_cancer	GSE106817	Non-cancer
GSM3472839	Non_cancer	GSE122497	Non-cancer	Male	69
GSM4070427	Non_cancer	GSE137140	Non-cancer	Male	64
GSM4127565	Non_cancer	GSE139031	Non-cancer	Female	54
GSM2853843	Non_cancer	GSE106817	Non-cancer
GSM3468896	Non_cancer	GSE122497	Non-cancer	Male	79
GSM2852090	Non_cancer	GSE106817	Non-cancer
GSM2851677	Non_cancer	GSE106817	Non-cancer
GSM3523074	Non_cancer	GSE124158_GPL21263	Non-cancer	Male	50
GSM2853064	Non_cancer	GSE106817	Non-cancer
GSM3472779	Non_cancer	GSE122497	Non-cancer	Male	41
GSM2853820	Non_cancer	GSE106817	Non-cancer
GSM3468833	Non_cancer	GSE122497	Non-cancer	Male	74
GSM5001239	Non_cancer	GSE164174	Non-cancer	Female	79
GSM4070575	Non_cancer	GSE137140	Non-cancer	Male	37
GSM2852563	Non_cancer	GSE106817	Non-cancer
GSM2852579	Non_cancer	GSE106817	Non-cancer
GSM2853712	Non_cancer	GSE106817	Non-cancer
GSM4069290	Non_cancer	GSE137140	Non-cancer	Female	70
GSM3472569	Non_cancer	GSE122497	Non-cancer	Female	64
GSM3472340	Non_cancer	GSE122497	Non-cancer	Male	80
GSM2853612	Non_cancer	GSE106817	Non-cancer
GSM3468897	Non_cancer	GSE122497	Non-cancer	Male	55
GSM4127633	Non_cancer	GSE139031	Non-cancer	Male	78
GSM5001275	Non_cancer	GSE164174	Non-cancer	Female	65
GSM3470754	Non_cancer	GSE122497	Non-cancer	Female	69
GSM4070790	Non_cancer	GSE137140	Non-cancer	Male	66
GSM2853279	Non_cancer	GSE106817	Non-cancer
GSM2853120	Non_cancer	GSE106817	Non-cancer
GSM3468889	Non_cancer	GSE122497	Non-cancer	Male	63
GSM4069494	Non_cancer	GSE137140	Non-cancer	Female	37
GSM3468817	Non_cancer	GSE122497	Non-cancer	Male	76
GSM3472788	Non_cancer	GSE122497	Non-cancer	Female	44
GSM2851708	Non_cancer	GSE106817	Non-cancer
GSM3617005	Non_cancer	GSE113740	Non-cancer	Male	63
GSM3472224	Non_cancer	GSE122497	Non-cancer	Male	80
GSM2853566	Non_cancer	GSE106817	Non-cancer
GSM2852367	Non_cancer	GSE106817	Non-cancer
GSM2852085	Non_cancer	GSE106817	Non-cancer
GSM2853673	Non_cancer	GSE106817	Non-cancer
GSM2852359	Non_cancer	GSE106817	Non-cancer
GSM3468831	Non_cancer	GSE122497	Non-cancer	Male	50
GSM4070805	Non_cancer	GSE137140	Non-cancer	Male	44
GSM4070941	Non_cancer	GSE137140	Non-cancer	Male	47
GSM2853753	Non_cancer	GSE106817	Non-cancer
GSM3617168	Non_cancer	GSE113740	Non-cancer	Male	75
GSM3468615	Non_cancer	GSE122497	Non-cancer	Male	50
GSM2851483	Non_cancer	GSE106817	Non-cancer
GSM4070090	Non_cancer	GSE137140	Non-cancer	Female	35
GSM3472235	Non_cancer	GSE122497	Non-cancer	Male	79
GSM3617473	Non_cancer	GSE113740	Non-cancer	Female	66
GSM3616865	Non_cancer	GSE113740	Non-cancer	Male	70
GSM3469947	Non_cancer	GSE122497	Non-cancer	Female	58
GSM2853496	Non_cancer	GSE106817	Non-cancer
GSM4071206	Non_cancer	GSE137140	Non-cancer	Male	66
GSM3107342	Non_cancer	GSE113486	Non-cancer	Male	61
GSM3523081	Non_cancer	GSE124158_GPL21263	Non-cancer	Male	63
GSM2853541	Non_cancer	GSE106817	Non-cancer
GSM3617678	Non_cancer	GSE113740	Non-cancer	Male	60
GSM2851686	Non_cancer	GSE106817	Non-cancer
GSM3471221	Non_cancer	GSE122497	Non-cancer	Male	79
GSM3471789	Non_cancer	GSE122497	Non-cancer	Male	84
GSM3470996	Non_cancer	GSE122497	Non-cancer	Female	79
GSM3469565	Non_cancer	GSE122497	Non-cancer	Female	41
GSM3470476	Non_cancer	GSE122497	Non-cancer	Male	76
GSM2852276	Non_cancer	GSE106817	Non-cancer
GSM4069188	Non_cancer	GSE137140	Non-cancer	Male	45
GSM5001121	Non_cancer	GSE164174	Non-cancer	Female	62
GSM5001372	Non_cancer	GSE164174	Non-cancer	Male	66
GSM3470592	Non_cancer	GSE122497	Non-cancer	Female	83
GSM3470125	Non_cancer	GSE122497	Non-cancer	Male	72
GSM5000553	Non_cancer	GSE164174	Non-cancer	Male	75
GSM3469401	Non_cancer	GSE122497	Non-cancer	Female	52
GSM4127516	Non_cancer	GSE139031	Non-cancer	Female	68
GSM3471309	Non_cancer	GSE122497	Non-cancer	Female	74
GSM3469685	Non_cancer	GSE122497	Non-cancer	Female	41
GSM2851579	Non_cancer	GSE106817	Non-cancer
GSM3471140	Non_cancer	GSE122497	Non-cancer	Female	83
GSM3470450	Non_cancer	GSE122497	Non-cancer	Female	77
GSM5000370	Non_cancer	GSE164174	Non-cancer	Female	75
GSM5001243	Non_cancer	GSE164174	Non-cancer	Female	63
GSM3107312	Non_cancer	GSE113486	Non-cancer	Female	73
GSM3472739	Non_cancer	GSE122497	Non-cancer	Female	26
GSM3471379	Non_cancer	GSE122497	Non-cancer	Female	73
GSM2851574	Non_cancer	GSE106817	Non-cancer
GSM3468898	Non_cancer	GSE122497	Non-cancer	Male	64
GSM3472166	Non_cancer	GSE122497	Non-cancer	Female	82
GSM4070710	Non_cancer	GSE137140	Non-cancer	Male	53
GSM2851608	Non_cancer	GSE106817	Non-cancer
GSM3617237	Non_cancer	GSE113740	Non-cancer	Male	65
GSM4070916	Non_cancer	GSE137140	Non-cancer	Male	46
GSM3617206	Non_cancer	GSE113740	Non-cancer	Male	66
GSM3469368	Non_cancer	GSE122497	Non-cancer	Female	52
GSM5001517	Non_cancer	GSE164174	Non-cancer	Male	66
GSM2851990	Non_cancer	GSE106817	Non-cancer
GSM2854057	Non_cancer	GSE106817	Non-cancer
GSM3469851	Non_cancer	GSE122497	Non-cancer	Female	39
GSM5000613	Non_cancer	GSE164174	Non-cancer	Male	77
GSM2851862	Non_cancer	GSE106817	Non-cancer
GSM2852250	Non_cancer	GSE106817	Non-cancer
GSM2852854	Non_cancer	GSE106817	Non-cancer
GSM2851826	Non_cancer	GSE106817	Non-cancer
GSM3468376	Non_cancer	GSE122497	Non-cancer	Male	59
GSM2852417	Non_cancer	GSE106817	Non-cancer
GSM3471573	Non_cancer	GSE122497	Non-cancer	Female	73
GSM3472783	Non_cancer	GSE122497	Non-cancer	Male	39
GSM2851801	Non_cancer	GSE106817	Non-cancer
GSM3468170	Non_cancer	GSE122497	Non-cancer	Male	42
GSM5001331	Non_cancer	GSE164174	Non-cancer	Female	68
GSM5000511	Non_cancer	GSE164174	Non-cancer	Male	73
GSM2852170	Non_cancer	GSE106817	Non-cancer
GSM4071045	Non_cancer	GSE137140	Non-cancer	Male	39
GSM2851644	Non_cancer	GSE106817	Non-cancer
GSM3472228	Non_cancer	GSE122497	Non-cancer	Female	83
GSM3468145	Non_cancer	GSE122497	Non-cancer	Male	49
GSM3617600	Non_cancer	GSE113740	Non-cancer	Male	59
GSM5000635	Non_cancer	GSE164174	Non-cancer	Male	61
GSM5000695	Non_cancer	GSE164174	Non-cancer	Female	52
GSM2852634	Non_cancer	GSE106817	Non-cancer
GSM5000557	Non_cancer	GSE164174	Non-cancer	Male	67
GSM3617252	Non_cancer	GSE113740	Non-cancer	Male	64
GSM3469246	Non_cancer	GSE122497	Non-cancer	Female	51
GSM3469479	Non_cancer	GSE122497	Non-cancer	Female	65
GSM2853402	Non_cancer	GSE106817	Non-cancer
GSM5001580	Non_cancer	GSE164174	Non-cancer	Male	56
GSM2854062	Non_cancer	GSE106817	Non-cancer
GSM2852017	Non_cancer	GSE106817	Non-cancer
GSM2851543	Non_cancer	GSE106817	Non-cancer
GSM3468442	Non_cancer	GSE122497	Non-cancer	Male	36
GSM3470698	Non_cancer	GSE122497	Non-cancer	Female	78
GSM2853771	Non_cancer	GSE106817	Non-cancer
GSM5001647	Non_cancer	GSE164174	Non-cancer	Male	57
GSM3469341	Non_cancer	GSE122497	Non-cancer	Female	35
GSM3617113	Non_cancer	GSE113740	Non-cancer	Male	57
GSM2852182	Non_cancer	GSE106817	Non-cancer
GSM2851656	Non_cancer	GSE106817	Non-cancer
GSM3523149	Non_cancer	GSE124158_GPL21263	Non-cancer	Male	42
GSM3467985	Non_cancer	GSE122497	Non-cancer	Male	38
GSM3470945	Non_cancer	GSE122497	Non-cancer	Female	76
GSM4069262	Non_cancer	GSE137140	Non-cancer	Male	54
GSM4069923	Non_cancer	GSE137140	Non-cancer	Female	36
GSM2854029	Non_cancer	GSE106817	Non-cancer
GSM3472066	Non_cancer	GSE122497	Non-cancer	Male	46
GSM5000774	Non_cancer	GSE164174	Non-cancer	Male	58
GSM4069391	Non_cancer	GSE137140	Non-cancer	Female	45
GSM3469406	Non_cancer	GSE122497	Non-cancer	Female	67
GSM3472486	Non_cancer	GSE122497	Non-cancer	Male	66
GSM4070782	Non_cancer	GSE137140	Non-cancer	Male	66
GSM3471797	Non_cancer	GSE122497	Non-cancer	Male	79
GSM3617052	Non_cancer	GSE113740	Non-cancer	Male	74
GSM4069975	Non_cancer	GSE137140	Non-cancer	Female	37
GSM2851594	Non_cancer	GSE106817	Non-cancer
GSM3468940	Non_cancer	GSE122497	Non-cancer	Male	77
GSM5001120	Non_cancer	GSE164174	Non-cancer	Male	53
GSM3471295	Non_cancer	GSE122497	Non-cancer	Female	63
GSM3472091	Non_cancer	GSE122497	Non-cancer	Female	78
GSM3472102	Non_cancer	GSE122497	Non-cancer	Female	72
GSM3468578	Non_cancer	GSE122497	Non-cancer	Male	49
GSM3617527	Non_cancer	GSE113740	Non-cancer	Male	63
GSM3470491	Non_cancer	GSE122497	Non-cancer	Male	78
GSM3469847	Non_cancer	GSE122497	Non-cancer	Female	45
GSM5000874	Non_cancer	GSE164174	Non-cancer	Male	57
GSM3470371	Non_cancer	GSE122497	Non-cancer	Female	74
GSM3471258	Non_cancer	GSE122497	Non-cancer	Female	77
GSM3472697	Non_cancer	GSE122497	Non-cancer	Female	45
GSM2852220	Non_cancer	GSE106817	Non-cancer
GSM5000426	Non_cancer	GSE164174	Non-cancer	Male	78
GSM3522967	Non_cancer	GSE124158_GPL21263	Non-cancer	Female	56
GSM3468745	Non_cancer	GSE122497	Non-cancer	Male	43
GSM3471464	Non_cancer	GSE122497	Non-cancer	Male	59
GSM3523100	Non_cancer	GSE124158_GPL21263	Non-cancer	Male	71
GSM3472200	Non_cancer	GSE122497	Non-cancer	Female	82
GSM2853437	Non_cancer	GSE106817	Non-cancer
GSM5001175	Non_cancer	GSE164174	Non-cancer	Female	82
GSM3469378	Non_cancer	GSE122497	Non-cancer	Female	55
GSM4071082	Non_cancer	GSE137140	Non-cancer	Male	47
GSM3617042	Non_cancer	GSE113740	Non-cancer	Female	81
GSM3617659	Non_cancer	GSE113740	Non-cancer	Male	71
GSM2853032	Non_cancer	GSE106817	Non-cancer
GSM3063774	Non_cancer	GSE112264	Non-cancer	Male	52
GSM3469373	Non_cancer	GSE122497	Non-cancer	Female	54
GSM5001065	Non_cancer	GSE164174	Non-cancer	Female	59
GSM5000364	Non_cancer	GSE164174	Non-cancer	Female	72
GSM3471907	Non_cancer	GSE122497	Non-cancer	Male	85
GSM2853516	Non_cancer	GSE106817	Non-cancer
GSM3468802	Non_cancer	GSE122497	Non-cancer	Male	63
GSM3471281	Non_cancer	GSE122497	Non-cancer	Female	80
GSM4127608	Non_cancer	GSE139031	Non-cancer	Male	84
GSM4070233	Non_cancer	GSE137140	Non-cancer	Female	53
GSM3268917	Non_cancer	GSE113740	Non-cancer	Male	70
GSM3470588	Non_cancer	GSE122497	Non-cancer	Male	82
GSM4070475	Non_cancer	GSE137140	Non-cancer	Male	76
GSM3471742	Non_cancer	GSE122497	Non-cancer	Male	63
GSM5000740	Non_cancer	GSE164174	Non-cancer	Male	64
GSM3469755	Non_cancer	GSE122497	Non-cancer	Female	36
GSM3107262	Non_cancer	GSE113486	Non-cancer	Male	58
GSM3617352	Non_cancer	GSE113740	Non-cancer	Male	26
GSM3469898	Non_cancer	GSE122497	Non-cancer	Female	45
GSM3523112	Non_cancer	GSE124158_GPL21263	Non-cancer	Male	60
GSM3472058	Non_cancer	GSE122497	Non-cancer	Female	71
GSM3468759	Non_cancer	GSE122497	Non-cancer	Male	50
GSM3472217	Non_cancer	GSE122497	Non-cancer	Female	77
GSM3616779	Non_cancer	GSE113740	Non-cancer	Male	65
GSM2851432	Non_cancer	GSE106817	Non-cancer
GSM2852236	Non_cancer	GSE106817	Non-cancer
GSM2853149	Non_cancer	GSE106817	Non-cancer
GSM2852193	Non_cancer	GSE106817	Non-cancer
GSM5001418	Non_cancer	GSE164174	Non-cancer	Male	60
GSM3469078	Non_cancer	GSE122497	Non-cancer	Female	57
GSM4071239	Non_cancer	GSE137140	Non-cancer	Male	40
GSM4070632	Non_cancer	GSE137140	Non-cancer	Male	46
GSM2851672	Non_cancer	GSE106817	Non-cancer
GSM2852831	Non_cancer	GSE106817	Non-cancer
GSM5000323	Non_cancer	GSE164174	Non-cancer	Female	83
GSM3471175	Non_cancer	GSE122497	Non-cancer	Male	65
GSM3617341	Non_cancer	GSE113740	Non-cancer	Male	75
GSM3472727	Non_cancer	GSE122497	Non-cancer	Female	45
[truncated: 8,353 more rows]

## Sheet: Samples in the validation set
Table S3-2 List of samples in the validation set and those corresponding clinical information
Sample	Group	GEO number	Disease state	Sex	Age	Stage (cTNM 1997)
GSM5000270	Non_cancer	GSE164174	Non-cancer	Male	79
GSM5000271	Non_cancer	GSE164174	Non-cancer	Male	82
GSM5000272	Non_cancer	GSE164174	Non-cancer	Male	79
GSM5000275	Non_cancer	GSE164174	Non-cancer	Male	80
GSM5000276	Non_cancer	GSE164174	Non-cancer	Male	81
GSM5000280	Non_cancer	GSE164174	Non-cancer	Male	87
GSM5000281	Non_cancer	GSE164174	Non-cancer	Male	85
GSM5000282	Non_cancer	GSE164174	Non-cancer	Female	70
GSM5000283	Non_cancer	GSE164174	Non-cancer	Female	71
GSM5000284	Non_cancer	GSE164174	Non-cancer	Female	73
GSM5000285	Non_cancer	GSE164174	Non-cancer	Female	86
GSM5000287	Non_cancer	GSE164174	Non-cancer	Female	83
GSM5000288	Non_cancer	GSE164174	Non-cancer	Female	85
GSM5000289	Non_cancer	GSE164174	Non-cancer	Male	83
GSM5000290	Non_cancer	GSE164174	Non-cancer	Female	79
GSM5000291	Non_cancer	GSE164174	Non-cancer	Male	84
GSM5000292	Non_cancer	GSE164174	Non-cancer	Female	82
GSM5000293	Non_cancer	GSE164174	Non-cancer	Female	79
GSM5000296	Non_cancer	GSE164174	Non-cancer	Female	79
GSM5000298	Non_cancer	GSE164174	Non-cancer	Female	79
GSM5000299	Non_cancer	GSE164174	Non-cancer	Female	69
GSM5000300	Non_cancer	GSE164174	Non-cancer	Female	84
GSM5000302	Non_cancer	GSE164174	Non-cancer	Female	80
GSM5000303	Non_cancer	GSE164174	Non-cancer	Female	84
GSM5000305	Non_cancer	GSE164174	Non-cancer	Female	83
GSM5000306	Non_cancer	GSE164174	Non-cancer	Female	82
GSM5000307	Non_cancer	GSE164174	Non-cancer	Female	85
GSM5000309	Non_cancer	GSE164174	Non-cancer	Female	83
GSM5000310	Non_cancer	GSE164174	Non-cancer	Female	70
GSM5000315	Non_cancer	GSE164174	Non-cancer	Female	86
GSM5000316	Non_cancer	GSE164174	Non-cancer	Female	86
GSM5000320	Non_cancer	GSE164174	Non-cancer	Female	69
GSM5000322	Non_cancer	GSE164174	Non-cancer	Female	81
GSM5000324	Non_cancer	GSE164174	Non-cancer	Female	81
GSM5000328	Non_cancer	GSE164174	Non-cancer	Female	71
GSM5000330	Non_cancer	GSE164174	Non-cancer	Female	69
GSM5000331	Non_cancer	GSE164174	Non-cancer	Female	78
GSM5000332	Non_cancer	GSE164174	Non-cancer	Female	70
GSM5000333	Non_cancer	GSE164174	Non-cancer	Female	73
GSM5000334	Non_cancer	GSE164174	Non-cancer	Female	75
GSM5000335	Non_cancer	GSE164174	Non-cancer	Female	75
GSM5000337	Non_cancer	GSE164174	Non-cancer	Female	75
GSM5000339	Non_cancer	GSE164174	Non-cancer	Female	74
GSM5000341	Non_cancer	GSE164174	Non-cancer	Female	78
GSM5000343	Non_cancer	GSE164174	Non-cancer	Female	72
GSM5000345	Non_cancer	GSE164174	Non-cancer	Male	62
GSM5000346	Non_cancer	GSE164174	Non-cancer	Female	70
GSM5000349	Non_cancer	GSE164174	Non-cancer	Female	74
GSM5000351	Non_cancer	GSE164174	Non-cancer	Female	75
GSM5000352	Non_cancer	GSE164174	Non-cancer	Female	72
GSM5000353	Non_cancer	GSE164174	Non-cancer	Male	62
GSM5000357	Non_cancer	GSE164174	Non-cancer	Female	76
GSM5000359	Non_cancer	GSE164174	Non-cancer	Female	70
GSM5000363	Non_cancer	GSE164174	Non-cancer	Female	73
GSM5000365	Non_cancer	GSE164174	Non-cancer	Female	71
GSM5000366	Non_cancer	GSE164174	Non-cancer	Female	75
GSM5000367	Non_cancer	GSE164174	Non-cancer	Female	76
GSM5000369	Non_cancer	GSE164174	Non-cancer	Female	70
GSM5000371	Non_cancer	GSE164174	Non-cancer	Female	70
GSM5000372	Non_cancer	GSE164174	Non-cancer	Female	75
GSM5000374	Non_cancer	GSE164174	Non-cancer	Female	76
GSM5000375	Non_cancer	GSE164174	Non-cancer	Female	70
GSM5000379	Non_cancer	GSE164174	Non-cancer	Male	61
GSM5000380	Non_cancer	GSE164174	Non-cancer	Male	76
GSM5000381	Non_cancer	GSE164174	Non-cancer	Male	76
GSM5000382	Non_cancer	GSE164174	Non-cancer	Male	77
GSM5000385	Non_cancer	GSE164174	Non-cancer	Male	77
GSM5000387	Non_cancer	GSE164174	Non-cancer	Male	77
GSM5000389	Non_cancer	GSE164174	Non-cancer	Male	76
GSM5000393	Non_cancer	GSE164174	Non-cancer	Male	77
GSM5000397	Non_cancer	GSE164174	Non-cancer	Male	78
GSM5000398	Non_cancer	GSE164174	Non-cancer	Male	59
GSM5000402	Non_cancer	GSE164174	Non-cancer	Male	76
GSM5000404	Non_cancer	GSE164174	Non-cancer	Male	78
GSM5000406	Non_cancer	GSE164174	Non-cancer	Male	75
GSM5000407	Non_cancer	GSE164174	Non-cancer	Male	74
GSM5000408	Non_cancer	GSE164174	Non-cancer	Male	78
GSM5000410	Non_cancer	GSE164174	Non-cancer	Male	74
GSM5000411	Non_cancer	GSE164174	Non-cancer	Male	74
GSM5000412	Non_cancer	GSE164174	Non-cancer	Male	78
GSM5000417	Non_cancer	GSE164174	Non-cancer	Male	78
GSM5000418	Non_cancer	GSE164174	Non-cancer	Male	75
GSM5000420	Non_cancer	GSE164174	Non-cancer	Male	78
GSM5000422	Non_cancer	GSE164174	Non-cancer	Male	77
GSM5000423	Non_cancer	GSE164174	Non-cancer	Male	74
GSM5000425	Non_cancer	GSE164174	Non-cancer	Male	72
GSM5000429	Non_cancer	GSE164174	Non-cancer	Male	78
GSM5000431	Non_cancer	GSE164174	Non-cancer	Male	58
GSM5000432	Non_cancer	GSE164174	Non-cancer	Male	78
GSM5000435	Non_cancer	GSE164174	Non-cancer	Male	70
GSM5000436	Non_cancer	GSE164174	Non-cancer	Male	73
GSM5000438	Non_cancer	GSE164174	Non-cancer	Male	69
GSM5000439	Non_cancer	GSE164174	Non-cancer	Male	62
GSM5000440	Non_cancer	GSE164174	Non-cancer	Male	68
GSM5000442	Non_cancer	GSE164174	Non-cancer	Male	62
GSM5000446	Non_cancer	GSE164174	Non-cancer	Male	76
GSM5000449	Non_cancer	GSE164174	Non-cancer	Male	73
GSM5000454	Non_cancer	GSE164174	Non-cancer	Male	71
GSM5000457	Non_cancer	GSE164174	Non-cancer	Male	69
GSM5000461	Non_cancer	GSE164174	Non-cancer	Male	71
GSM5000462	Non_cancer	GSE164174	Non-cancer	Male	70
GSM5000463	Non_cancer	GSE164174	Non-cancer	Male	76
GSM5000467	Non_cancer	GSE164174	Non-cancer	Male	75
GSM5000472	Non_cancer	GSE164174	Non-cancer	Male	77
GSM5000477	Non_cancer	GSE164174	Non-cancer	Male	67
GSM5000478	Non_cancer	GSE164174	Non-cancer	Male	77
GSM5000481	Non_cancer	GSE164174	Non-cancer	Male	74
GSM5000483	Non_cancer	GSE164174	Non-cancer	Male	67
GSM5000485	Non_cancer	GSE164174	Non-cancer	Male	73
GSM5000486	Non_cancer	GSE164174	Non-cancer	Male	71
GSM5000487	Non_cancer	GSE164174	Non-cancer	Male	60
GSM5000490	Non_cancer	GSE164174	Non-cancer	Male	75
GSM5000492	Non_cancer	GSE164174	Non-cancer	Male	73
GSM5000493	Non_cancer	GSE164174	Non-cancer	Male	68
GSM5000494	Non_cancer	GSE164174	Non-cancer	Male	68
GSM5000497	Non_cancer	GSE164174	Non-cancer	Male	76
GSM5000498	Non_cancer	GSE164174	Non-cancer	Male	62
GSM5000499	Non_cancer	GSE164174	Non-cancer	Male	70
GSM5000500	Non_cancer	GSE164174	Non-cancer	Male	69
GSM5000501	Non_cancer	GSE164174	Non-cancer	Male	77
GSM5000506	Non_cancer	GSE164174	Non-cancer	Male	75
GSM5000507	Non_cancer	GSE164174	Non-cancer	Male	68
GSM5000508	Non_cancer	GSE164174	Non-cancer	Male	74
GSM5000509	Non_cancer	GSE164174	Non-cancer	Male	69
GSM5000513	Non_cancer	GSE164174	Non-cancer	Male	59
GSM5000514	Non_cancer	GSE164174	Non-cancer	Male	77
GSM5000516	Non_cancer	GSE164174	Non-cancer	Male	59
GSM5000519	Non_cancer	GSE164174	Non-cancer	Male	69
GSM5000522	Non_cancer	GSE164174	Non-cancer	Male	77
GSM5000523	Non_cancer	GSE164174	Non-cancer	Male	73
GSM5000524	Non_cancer	GSE164174	Non-cancer	Male	74
GSM5000525	Non_cancer	GSE164174	Non-cancer	Male	73
GSM5000526	Non_cancer	GSE164174	Non-cancer	Male	67
GSM5000528	Non_cancer	GSE164174	Non-cancer	Male	69
GSM5000531	Non_cancer	GSE164174	Non-cancer	Male	69
GSM5000532	Non_cancer	GSE164174	Non-cancer	Male	58
GSM5000533	Non_cancer	GSE164174	Non-cancer	Male	67
GSM5000536	Non_cancer	GSE164174	Non-cancer	Male	69
GSM5000542	Non_cancer	GSE164174	Non-cancer	Male	69
GSM5000545	Non_cancer	GSE164174	Non-cancer	Male	73
GSM5000547	Non_cancer	GSE164174	Non-cancer	Male	73
GSM5000548	Non_cancer	GSE164174	Non-cancer	Male	69
GSM5000550	Non_cancer	GSE164174	Non-cancer	Male	72
GSM5000552	Non_cancer	GSE164174	Non-cancer	Male	74
GSM5000560	Non_cancer	GSE164174	Non-cancer	Male	72
GSM5000561	Non_cancer	GSE164174	Non-cancer	Male	77
GSM5000562	Non_cancer	GSE164174	Non-cancer	Male	69
GSM5000564	Non_cancer	GSE164174	Non-cancer	Male	77
GSM5000567	Non_cancer	GSE164174	Non-cancer	Male	63
GSM5000570	Non_cancer	GSE164174	Non-cancer	Male	77
GSM5000571	Non_cancer	GSE164174	Non-cancer	Male	70
GSM5000574	Non_cancer	GSE164174	Non-cancer	Male	58
GSM5000575	Non_cancer	GSE164174	Non-cancer	Male	63
GSM5000576	Non_cancer	GSE164174	Non-cancer	Male	73
GSM5000578	Non_cancer	GSE164174	Non-cancer	Male	59
GSM5000579	Non_cancer	GSE164174	Non-cancer	Male	63
GSM5000581	Non_cancer	GSE164174	Non-cancer	Male	73
GSM5000585	Non_cancer	GSE164174	Non-cancer	Male	70
GSM5000586	Non_cancer	GSE164174	Non-cancer	Male	61
GSM5000590	Non_cancer	GSE164174	Non-cancer	Male	63
GSM5000592	Non_cancer	GSE164174	Non-cancer	Male	67
GSM5000593	Non_cancer	GSE164174	Non-cancer	Male	67
GSM5000594	Non_cancer	GSE164174	Non-cancer	Male	77
GSM5000595	Non_cancer	GSE164174	Non-cancer	Male	70
GSM5000598	Non_cancer	GSE164174	Non-cancer	Male	70
GSM5000600	Non_cancer	GSE164174	Non-cancer	Male	60
GSM5000602	Non_cancer	GSE164174	Non-cancer	Male	77
GSM5000604	Non_cancer	GSE164174	Non-cancer	Male	77
GSM5000606	Non_cancer	GSE164174	Non-cancer	Male	67
GSM5000607	Non_cancer	GSE164174	Non-cancer	Male	77
GSM5000608	Non_cancer	GSE164174	Non-cancer	Male	67
GSM5000611	Non_cancer	GSE164174	Non-cancer	Male	77
GSM5000614	Non_cancer	GSE164174	Non-cancer	Male	77
GSM5000618	Non_cancer	GSE164174	Non-cancer	Male	77
GSM5000619	Non_cancer	GSE164174	Non-cancer	Male	63
GSM5000622	Non_cancer	GSE164174	Non-cancer	Male	62
GSM5000626	Non_cancer	GSE164174	Non-cancer	Male	77
GSM5000627	Non_cancer	GSE164174	Non-cancer	Male	67
GSM5000632	Non_cancer	GSE164174	Non-cancer	Male	59
GSM5000637	Non_cancer	GSE164174	Non-cancer	Male	67
GSM5000639	Non_cancer	GSE164174	Non-cancer	Male	67
GSM5000641	Non_cancer	GSE164174	Non-cancer	Male	67
GSM5000643	Non_cancer	GSE164174	Non-cancer	Male	80
GSM5000644	Non_cancer	GSE164174	Non-cancer	Male	65
GSM5000647	Non_cancer	GSE164174	Non-cancer	Male	81
GSM5000650	Non_cancer	GSE164174	Non-cancer	Male	83
GSM5000653	Non_cancer	GSE164174	Non-cancer	Male	81
GSM5000656	Non_cancer	GSE164174	Non-cancer	Male	84
GSM5000659	Non_cancer	GSE164174	Non-cancer	Male	60
GSM5000662	Non_cancer	GSE164174	Non-cancer	Male	65
GSM5000667	Non_cancer	GSE164174	Non-cancer	Male	64
GSM5000669	Non_cancer	GSE164174	Non-cancer	Male	67
GSM5000673	Non_cancer	GSE164174	Non-cancer	Male	79
GSM5000675	Non_cancer	GSE164174	Non-cancer	Male	84
GSM5000677	Non_cancer	GSE164174	Non-cancer	Male	86
GSM5000678	Non_cancer	GSE164174	Non-cancer	Male	65
GSM5000679	Non_cancer	GSE164174	Non-cancer	Male	80
GSM5000680	Non_cancer	GSE164174	Non-cancer	Male	86
GSM5000681	Non_cancer	GSE164174	Non-cancer	Male	80
GSM5000683	Non_cancer	GSE164174	Non-cancer	Male	66
GSM5000684	Non_cancer	GSE164174	Non-cancer	Male	89
GSM5000685	Non_cancer	GSE164174	Non-cancer	Male	80
GSM5000687	Non_cancer	GSE164174	Non-cancer	Male	85
GSM5000689	Non_cancer	GSE164174	Non-cancer	Male	82
GSM5000691	Non_cancer	GSE164174	Non-cancer	Male	61
GSM5000692	Non_cancer	GSE164174	Non-cancer	Male	82
GSM5000696	Non_cancer	GSE164174	Non-cancer	Female	60
GSM5000698	Non_cancer	GSE164174	Non-cancer	Female	59
GSM5000701	Non_cancer	GSE164174	Non-cancer	Female	54
GSM5000702	Non_cancer	GSE164174	Non-cancer	Female	68
GSM5000704	Non_cancer	GSE164174	Non-cancer	Female	71
GSM5000705	Non_cancer	GSE164174	Non-cancer	Female	64
GSM5000706	Non_cancer	GSE164174	Non-cancer	Female	57
GSM5000707	Non_cancer	GSE164174	Non-cancer	Female	58
GSM5000708	Non_cancer	GSE164174	Non-cancer	Female	55
GSM5000709	Non_cancer	GSE164174	Non-cancer	Female	68
GSM5000710	Non_cancer	GSE164174	Non-cancer	Female	54
GSM5000711	Non_cancer	GSE164174	Non-cancer	Female	42
GSM5000712	Non_cancer	GSE164174	Non-cancer	Female	46
GSM5000714	Non_cancer	GSE164174	Non-cancer	Female	85
GSM5000715	Non_cancer	GSE164174	Non-cancer	Female	55
GSM5000724	Non_cancer	GSE164174	Non-cancer	Male	61
GSM5000725	Non_cancer	GSE164174	Non-cancer	Male	65
GSM5000726	Non_cancer	GSE164174	Non-cancer	Male	62
GSM5000727	Non_cancer	GSE164174	Non-cancer	Male	72
GSM5000728	Non_cancer	GSE164174	Non-cancer	Male	65
GSM5000730	Non_cancer	GSE164174	Non-cancer	Male	73
GSM5000732	Non_cancer	GSE164174	Non-cancer	Male	74
GSM5000733	Non_cancer	GSE164174	Non-cancer	Male	55
GSM5000734	Non_cancer	GSE164174	Non-cancer	Male	63
GSM5000735	Non_cancer	GSE164174	Non-cancer	Male	60
GSM5000738	Non_cancer	GSE164174	Non-cancer	Male	68
GSM5000744	Non_cancer	GSE164174	Non-cancer	Male	74
GSM5000746	Non_cancer	GSE164174	Non-cancer	Male	62
GSM5000747	Non_cancer	GSE164174	Non-cancer	Male	64
GSM5000748	Non_cancer	GSE164174	Non-cancer	Male	61
GSM5000749	Non_cancer	GSE164174	Non-cancer	Male	68
GSM5000751	Non_cancer	GSE164174	Non-cancer	Male	62
GSM5000752	Non_cancer	GSE164174	Non-cancer	Male	76
GSM5000756	Non_cancer	GSE164174	Non-cancer	Male	63
GSM5000761	Non_cancer	GSE164174	Non-cancer	Male	63
GSM5000762	Non_cancer	GSE164174	Non-cancer	Male	76
GSM5000763	Non_cancer	GSE164174	Non-cancer	Male	55
GSM5000765	Non_cancer	GSE164174	Non-cancer	Male	71
GSM5000767	Non_cancer	GSE164174	Non-cancer	Male	57
GSM5000768	Non_cancer	GSE164174	Non-cancer	Male	57
GSM5000769	Non_cancer	GSE164174	Non-cancer	Male	70
GSM5000770	Non_cancer	GSE164174	Non-cancer	Male	64
GSM5000771	Non_cancer	GSE164174	Non-cancer	Male	70
GSM5000773	Non_cancer	GSE164174	Non-cancer	Male	73
GSM5000775	Non_cancer	GSE164174	Non-cancer	Male	63
GSM5000776	Non_cancer	GSE164174	Non-cancer	Male	70
GSM5000777	Non_cancer	GSE164174	Non-cancer	Male	74
GSM5000778	Non_cancer	GSE164174	Non-cancer	Male	76
GSM5000779	Non_cancer	GSE164174	Non-cancer	Male	60
GSM5000780	Non_cancer	GSE164174	Non-cancer	Male	60
GSM5000781	Non_cancer	GSE164174	Non-cancer	Male	64
GSM5000782	Non_cancer	GSE164174	Non-cancer	Male	72
GSM5000784	Non_cancer	GSE164174	Non-cancer	Male	71
GSM5000786	Non_cancer	GSE164174	Non-cancer	Male	65
GSM5000787	Non_cancer	GSE164174	Non-cancer	Male	65
GSM5000788	Non_cancer	GSE164174	Non-cancer	Male	50
GSM5000789	Non_cancer	GSE164174	Non-cancer	Male	61
GSM5000790	Non_cancer	GSE164174	Non-cancer	Male	77
GSM5000791	Non_cancer	GSE164174	Non-cancer	Male	74
GSM5000792	Non_cancer	GSE164174	Non-cancer	Male	72
GSM5000793	Non_cancer	GSE164174	Non-cancer	Male	65
GSM5000795	Non_cancer	GSE164174	Non-cancer	Male	68
GSM5000798	Non_cancer	GSE164174	Non-cancer	Male	57
GSM5000799	Non_cancer	GSE164174	Non-cancer	Male	64
GSM5000800	Non_cancer	GSE164174	Non-cancer	Male	62
GSM5000803	Non_cancer	GSE164174	Non-cancer	Male	63
GSM5000805	Non_cancer	GSE164174	Non-cancer	Male	59
GSM5000807	Non_cancer	GSE164174	Non-cancer	Male	49
GSM5000808	Non_cancer	GSE164174	Non-cancer	Male	63
GSM5000810	Non_cancer	GSE164174	Non-cancer	Male	64
GSM5000815	Non_cancer	GSE164174	Non-cancer	Male	70
GSM5000816	Non_cancer	GSE164174	Non-cancer	Male	62
GSM5000824	Non_cancer	GSE164174	Non-cancer	Male	66
GSM5000825	Non_cancer	GSE164174	Non-cancer	Male	64
GSM5000826	Non_cancer	GSE164174	Non-cancer	Male	65
GSM5000827	Non_cancer	GSE164174	Non-cancer	Male	70
GSM5000829	Non_cancer	GSE164174	Non-cancer	Male	55
GSM5000831	Non_cancer	GSE164174	Non-cancer	Male	65
GSM5000832	Non_cancer	GSE164174	Non-cancer	Male	45
GSM5000833	Non_cancer	GSE164174	Non-cancer	Male	45
GSM5000834	Non_cancer	GSE164174	Non-cancer	Male	63
GSM5000836	Non_cancer	GSE164174	Non-cancer	Male	67
GSM5000838	Non_cancer	GSE164174	Non-cancer	Male	65
GSM5000839	Non_cancer	GSE164174	Non-cancer	Male	74
GSM5000840	Non_cancer	GSE164174	Non-cancer	Male	68
GSM5000843	Non_cancer	GSE164174	Non-cancer	Male	65
GSM5000844	Non_cancer	GSE164174	Non-cancer	Male	73
GSM5000845	Non_cancer	GSE164174	Non-cancer	Male	65
GSM5000846	Non_cancer	GSE164174	Non-cancer	Male	69
GSM5000848	Non_cancer	GSE164174	Non-cancer	Male	73
GSM5000849	Non_cancer	GSE164174	Non-cancer	Male	61
GSM5000850	Non_cancer	GSE164174	Non-cancer	Male	55
GSM5000851	Non_cancer	GSE164174	Non-cancer	Male	71
GSM5000854	Non_cancer	GSE164174	Non-cancer	Male	67
GSM5000855	Non_cancer	GSE164174	Non-cancer	Male	56
GSM5000859	Non_cancer	GSE164174	Non-cancer	Male	61
GSM5000862	Non_cancer	GSE164174	Non-cancer	Male	72
GSM5000864	Non_cancer	GSE164174	Non-cancer	Male	61
GSM5000866	Non_cancer	GSE164174	Non-cancer	Male	61
GSM5000870	Non_cancer	GSE164174	Non-cancer	Male	72
GSM5000873	Non_cancer	GSE164174	Non-cancer	Male	64
GSM5000877	Non_cancer	GSE164174	Non-cancer	Male	65
GSM5000878	Non_cancer	GSE164174	Non-cancer	Male	66
GSM5000879	Non_cancer	GSE164174	Non-cancer	Male	68
GSM5000881	Non_cancer	GSE164174	Non-cancer	Male	80
GSM5000885	Non_cancer	GSE164174	Non-cancer	Male	70
GSM5000887	Non_cancer	GSE164174	Non-cancer	Male	66
GSM5000889	Non_cancer	GSE164174	Non-cancer	Male	62
GSM5000891	Non_cancer	GSE164174	Non-cancer	Male	61
GSM5000892	Non_cancer	GSE164174	Non-cancer	Male	67
GSM5000893	Non_cancer	GSE164174	Non-cancer	Male	68
GSM5000895	Non_cancer	GSE164174	Non-cancer	Male	65
GSM5000900	Non_cancer	GSE164174	Non-cancer	Male	57
GSM5000901	Non_cancer	GSE164174	Non-cancer	Male	65
GSM5000902	Non_cancer	GSE164174	Non-cancer	Male	63
GSM5000903	Non_cancer	GSE164174	Non-cancer	Male	55
GSM5000906	Non_cancer	GSE164174	Non-cancer	Male	76
GSM5000908	Non_cancer	GSE164174	Non-cancer	Male	69
GSM5000911	Non_cancer	GSE164174	Non-cancer	Male	77
GSM5000913	Non_cancer	GSE164174	Non-cancer	Male	59
GSM5000914	Non_cancer	GSE164174	Non-cancer	Male	62
GSM5000915	Non_cancer	GSE164174	Non-cancer	Male	72
GSM5000920	Non_cancer	GSE164174	Non-cancer	Male	69
GSM5000922	Non_cancer	GSE164174	Non-cancer	Male	72
GSM5000923	Non_cancer	GSE164174	Non-cancer	Male	69
GSM5000927	Non_cancer	GSE164174	Non-cancer	Male	64
GSM5000928	Non_cancer	GSE164174	Non-cancer	Male	70
GSM5000929	Non_cancer	GSE164174	Non-cancer	Male	70
GSM5000930	Non_cancer	GSE164174	Non-cancer	Male	67
GSM5000931	Non_cancer	GSE164174	Non-cancer	Male	57
GSM5000933	Non_cancer	GSE164174	Non-cancer	Male	65
GSM5000936	Non_cancer	GSE164174	Non-cancer	Male	62
GSM5000938	Non_cancer	GSE164174	Non-cancer	Male	55
GSM5000941	Non_cancer	GSE164174	Non-cancer	Male	63
GSM5000944	Non_cancer	GSE164174	Non-cancer	Male	47
GSM5000947	Non_cancer	GSE164174	Non-cancer	Male	71
GSM5000949	Non_cancer	GSE164174	Non-cancer	Male	69
GSM5000953	Non_cancer	GSE164174	Non-cancer	Male	58
GSM5000954	Non_cancer	GSE164174	Non-cancer	Male	57
GSM5000956	Non_cancer	GSE164174	Non-cancer	Female	45
GSM5000958	Non_cancer	GSE164174	Non-cancer	Male	77
GSM5000959	Non_cancer	GSE164174	Non-cancer	Female	35
GSM5000961	Non_cancer	GSE164174	Non-cancer	Female	56
GSM5000962	Non_cancer	GSE164174	Non-cancer	Male	53
GSM5000963	Non_cancer	GSE164174	Non-cancer	Male	42
GSM5000965	Non_cancer	GSE164174	Non-cancer	Female	62
GSM5000966	Non_cancer	GSE164174	Non-cancer	Female	40
GSM5000967	Non_cancer	GSE164174	Non-cancer	Female	36
GSM5000968	Non_cancer	GSE164174	Non-cancer	Female	81
GSM5000969	Non_cancer	GSE164174	Non-cancer	Male	36
GSM5000972	Non_cancer	GSE164174	Non-cancer	Female	75
GSM5000975	Non_cancer	GSE164174	Non-cancer	Female	76
GSM5000976	Non_cancer	GSE164174	Non-cancer	Female	54
GSM5000977	Non_cancer	GSE164174	Non-cancer	Female	22
GSM5000982	Non_cancer	GSE164174	Non-cancer	Male	50
GSM5000983	Non_cancer	GSE164174	Non-cancer	Male	71
GSM5000984	Non_cancer	GSE164174	Non-cancer	Female	53
GSM5000985	Non_cancer	GSE164174	Non-cancer	Female	59
GSM5000987	Non_cancer	GSE164174	Non-cancer	Male	73
GSM5000988	Non_cancer	GSE164174	Non-cancer	Male	57
GSM5000991	Non_cancer	GSE164174	Non-cancer	Female	64
GSM5000993	Non_cancer	GSE164174	Non-cancer	Female	61
GSM5000994	Non_cancer	GSE164174	Non-cancer	Female	54
GSM5000996	Non_cancer	GSE164174	Non-cancer	Male	69
GSM5000997	Non_cancer	GSE164174	Non-cancer	Male	35
GSM5000998	Non_cancer	GSE164174	Non-cancer	Female	37
GSM5001001	Non_cancer	GSE164174	Non-cancer	Female	72
GSM5001002	Non_cancer	GSE164174	Non-cancer	Male	43
GSM5001003	Non_cancer	GSE164174	Non-cancer	Male	62
GSM5001004	Non_cancer	GSE164174	Non-cancer	Female	51
GSM5001006	Non_cancer	GSE164174	Non-cancer	Female	59
GSM5001007	Non_cancer	GSE164174	Non-cancer	Female	39
GSM5001011	Non_cancer	GSE164174	Non-cancer	Male	69
GSM5001013	Non_cancer	GSE164174	Non-cancer	Male	50
GSM5001015	Non_cancer	GSE164174	Non-cancer	Female	45
GSM5001017	Non_cancer	GSE164174	Non-cancer	Male	78
GSM5001018	Non_cancer	GSE164174	Non-cancer	Male	48
GSM5001019	Non_cancer	GSE164174	Non-cancer	Male	58
GSM5001020	Non_cancer	GSE164174	Non-cancer	Female	52
GSM5001021	Non_cancer	GSE164174	Non-cancer	Female	45
GSM5001023	Non_cancer	GSE164174	Non-cancer	Female	60
GSM5001026	Non_cancer	GSE164174	Non-cancer	Male	64
GSM5001027	Non_cancer	GSE164174	Non-cancer	Male	50
GSM5001028	Non_cancer	GSE164174	Non-cancer	Male	32
GSM5001031	Non_cancer	GSE164174	Non-cancer	Male	50
GSM5001033	Non_cancer	GSE164174	Non-cancer	Male	72
GSM5001035	Non_cancer	GSE164174	Non-cancer	Male	46
GSM5001037	Non_cancer	GSE164174	Non-cancer	Male	41
GSM5001038	Non_cancer	GSE164174	Non-cancer	Female	45
GSM5001045	Non_cancer	GSE164174	Non-cancer	Male	67
GSM5001046	Non_cancer	GSE164174	Non-cancer	Female	69
GSM5001051	Non_cancer	GSE164174	Non-cancer	Male	36
GSM5001053	Non_cancer	GSE164174	Non-cancer	Male	40
GSM5001056	Non_cancer	GSE164174	Non-cancer	Female	42
GSM5001057	Non_cancer	GSE164174	Non-cancer	Female	72
GSM5001059	Non_cancer	GSE164174	Non-cancer	Female	67
GSM5001060	Non_cancer	GSE164174	Non-cancer	Female	80
GSM5001061	Non_cancer	GSE164174	Non-cancer	Male	60
GSM5001062	Non_cancer	GSE164174	Non-cancer	Male	41
GSM5001063	Non_cancer	GSE164174	Non-cancer	Female	49
GSM5001067	Non_cancer	GSE164174	Non-cancer	Female	60
GSM5001070	Non_cancer	GSE164174	Non-cancer	Male	75
GSM5001073	Non_cancer	GSE164174	Non-cancer	Female	72
GSM5001074	Non_cancer	GSE164174	Non-cancer	Female	47
GSM5001075	Non_cancer	GSE164174	Non-cancer	Male	48
GSM5001077	Non_cancer	GSE164174	Non-cancer	Female	58
GSM5001078	Non_cancer	GSE164174	Non-cancer	Male	40
GSM5001079	Non_cancer	GSE164174	Non-cancer	Male	41
GSM5001081	Non_cancer	GSE164174	Non-cancer	Male	40
GSM5001082	Non_cancer	GSE164174	Non-cancer	Female	54
GSM5001083	Non_cancer	GSE164174	Non-cancer	Male	48
GSM5001085	Non_cancer	GSE164174	Non-cancer	Female	57
GSM5001087	Non_cancer	GSE164174	Non-cancer	Female	66
GSM5001089	Non_cancer	GSE164174	Non-cancer	Female	70
GSM5001092	Non_cancer	GSE164174	Non-cancer	Male	39
GSM5001093	Non_cancer	GSE164174	Non-cancer	Male	46
GSM5001094	Non_cancer	GSE164174	Non-cancer	Male	50
GSM5001096	Non_cancer	GSE164174	Non-cancer	Female	60
GSM5001097	Non_cancer	GSE164174	Non-cancer	Male	74
GSM5001103	Non_cancer	GSE164174	Non-cancer	Female	54
GSM5001105	Non_cancer	GSE164174	Non-cancer	Male	43
GSM5001107	Non_cancer	GSE164174	Non-cancer	Female	59
GSM5001108	Non_cancer	GSE164174	Non-cancer	Male	39
GSM5001112	Non_cancer	GSE164174	Non-cancer	Female	50
GSM5001119	Non_cancer	GSE164174	Non-cancer	Female	48
GSM5001124	Non_cancer	GSE164174	Non-cancer	Female	64
GSM5001125	Non_cancer	GSE164174	Non-cancer	Female	56
GSM5001128	Non_cancer	GSE164174	Non-cancer	Male	50
GSM5001129	Non_cancer	GSE164174	Non-cancer	Female	48
GSM5001130	Non_cancer	GSE164174	Non-cancer	Male	68
GSM5001135	Non_cancer	GSE164174	Non-cancer	Female	65
GSM5001136	Non_cancer	GSE164174	Non-cancer	Female	62
GSM5001137	Non_cancer	GSE164174	Non-cancer	Male	59
GSM5001139	Non_cancer	GSE164174	Non-cancer	Male	60
GSM5001142	Non_cancer	GSE164174	Non-cancer	Female	66
GSM5001143	Non_cancer	GSE164174	Non-cancer	Male	44
GSM5001146	Non_cancer	GSE164174	Non-cancer	Male	54
GSM5001149	Non_cancer	GSE164174	Non-cancer	Female	41
GSM5001152	Non_cancer	GSE164174	Non-cancer	Female	40
GSM5001153	Non_cancer	GSE164174	Non-cancer	Male	49
GSM5001154	Non_cancer	GSE164174	Non-cancer	Female	59
GSM5001155	Non_cancer	GSE164174	Non-cancer	Male	62
GSM5001156	Non_cancer	GSE164174	Non-cancer	Male	40
GSM5001158	Non_cancer	GSE164174	Non-cancer	Male	65
GSM5001159	Non_cancer	GSE164174	Non-cancer	Male	41
GSM5001161	Non_cancer	GSE164174	Non-cancer	Male	60
GSM5001162	Non_cancer	GSE164174	Non-cancer	Male	60
GSM5001164	Non_cancer	GSE164174	Non-cancer	Female	50
GSM5001165	Non_cancer	GSE164174	Non-cancer	Female	41
GSM5001167	Non_cancer	GSE164174	Non-cancer	Female	85
GSM5001168	Non_cancer	GSE164174	Non-cancer	Female	75
GSM5001170	Non_cancer	GSE164174	Non-cancer	Male	59
GSM5001172	Non_cancer	GSE164174	Non-cancer	Female	85
GSM5001173	Non_cancer	GSE164174	Non-cancer	Female	67
GSM5001176	Non_cancer	GSE164174	Non-cancer	Female	68
GSM5001178	Non_cancer	GSE164174	Non-cancer	Female	78
GSM5001179	Non_cancer	GSE164174	Non-cancer	Female	78
GSM5001180	Non_cancer	GSE164174	Non-cancer	Male	76
GSM5001181	Non_cancer	GSE164174	Non-cancer	Female	73
GSM5001182	Non_cancer	GSE164174	Non-cancer	Female	72
GSM5001184	Non_cancer	GSE164174	Non-cancer	Female	75
GSM5001185	Non_cancer	GSE164174	Non-cancer	Female	68
GSM5001186	Non_cancer	GSE164174	Non-cancer	Female	81
GSM5001187	Non_cancer	GSE164174	Non-cancer	Female	79
GSM5001190	Non_cancer	GSE164174	Non-cancer	Female	69
GSM5001193	Non_cancer	GSE164174	Non-cancer	Female	76
GSM5001195	Non_cancer	GSE164174	Non-cancer	Female	74
GSM5001197	Non_cancer	GSE164174	Non-cancer	Female	67
GSM5001198	Non_cancer	GSE164174	Non-cancer	Female	70
GSM5001200	Non_cancer	GSE164174	Non-cancer	Female	72
GSM5001201	Non_cancer	GSE164174	Non-cancer	Female	67
GSM5001202	Non_cancer	GSE164174	Non-cancer	Female	70
GSM5001203	Non_cancer	GSE164174	Non-cancer	Female	72
GSM5001204	Non_cancer	GSE164174	Non-cancer	Female	70
GSM5001207	Non_cancer	GSE164174	Non-cancer	Female	67
GSM5001209	Non_cancer	GSE164174	Non-cancer	Female	68
GSM5001212	Non_cancer	GSE164174	Non-cancer	Female	73
GSM5001213	Non_cancer	GSE164174	Non-cancer	Female	64
GSM5001218	Non_cancer	GSE164174	Non-cancer	Female	82
GSM5001223	Non_cancer	GSE164174	Non-cancer	Female	66
GSM5001225	Non_cancer	GSE164174	Non-cancer	Female	68
GSM5001227	Non_cancer	GSE164174	Non-cancer	Female	67
GSM5001232	Non_cancer	GSE164174	Non-cancer	Female	68
GSM5001234	Non_cancer	GSE164174	Non-cancer	Female	67
GSM5001235	Non_cancer	GSE164174	Non-cancer	Female	65
GSM5001236	Non_cancer	GSE164174	Non-cancer	Female	73
GSM5001245	Non_cancer	GSE164174	Non-cancer	Female	71
GSM5001246	Non_cancer	GSE164174	Non-cancer	Female	64
GSM5001247	Non_cancer	GSE164174	Non-cancer	Female	64
GSM5001249	Non_cancer	GSE164174	Non-cancer	Female	70
GSM5001251	Non_cancer	GSE164174	Non-cancer	Female	79
GSM5001252	Non_cancer	GSE164174	Non-cancer	Female	59
GSM5001253	Non_cancer	GSE164174	Non-cancer	Female	63
GSM5001255	Non_cancer	GSE164174	Non-cancer	Female	57
GSM5001260	Non_cancer	GSE164174	Non-cancer	Female	58
GSM5001262	Non_cancer	GSE164174	Non-cancer	Female	64
GSM5001264	Non_cancer	GSE164174	Non-cancer	Female	62
GSM5001266	Non_cancer	GSE164174	Non-cancer	Female	57
GSM5001268	Non_cancer	GSE164174	Non-cancer	Female	74
GSM5001270	Non_cancer	GSE164174	Non-cancer	Female	65
GSM5001273	Non_cancer	GSE164174	Non-cancer	Female	62
GSM5001274	Non_cancer	GSE164174	Non-cancer	Female	59
GSM5001276	Non_cancer	GSE164174	Non-cancer	Female	66
GSM5001277	Non_cancer	GSE164174	Non-cancer	Female	69
GSM5001278	Non_cancer	GSE164174	Non-cancer	Female	57
GSM5001279	Non_cancer	GSE164174	Non-cancer	Female	65
GSM5001283	Non_cancer	GSE164174	Non-cancer	Female	76
GSM5001287	Non_cancer	GSE164174	Non-cancer	Female	58
GSM5001288	Non_cancer	GSE164174	Non-cancer	Female	57
GSM5001289	Non_cancer	GSE164174	Non-cancer	Female	67
GSM5001290	Non_cancer	GSE164174	Non-cancer	Female	59
GSM5001293	Non_cancer	GSE164174	Non-cancer	Female	64
GSM5001294	Non_cancer	GSE164174	Non-cancer	Female	67
GSM5001295	Non_cancer	GSE164174	Non-cancer	Female	57
GSM5001296	Non_cancer	GSE164174	Non-cancer	Female	65
GSM5001297	Non_cancer	GSE164174	Non-cancer	Female	57
GSM5001298	Non_cancer	GSE164174	Non-cancer	Female	59
GSM5001299	Non_cancer	GSE164174	Non-cancer	Female	62
GSM5001300	Non_cancer	GSE164174	Non-cancer	Female	53
GSM5001301	Non_cancer	GSE164174	Non-cancer	Female	56
GSM5001308	Non_cancer	GSE164174	Non-cancer	Female	54
GSM5001309	Non_cancer	GSE164174	Non-cancer	Female	60
GSM5001310	Non_cancer	GSE164174	Non-cancer	Female	61
GSM5001313	Non_cancer	GSE164174	Non-cancer	Female	66
GSM5001318	Non_cancer	GSE164174	Non-cancer	Female	53
GSM5001319	Non_cancer	GSE164174	Non-cancer	Female	38
GSM5001321	Non_cancer	GSE164174	Non-cancer	Female	39
GSM5001323	Non_cancer	GSE164174	Non-cancer	Female	69
GSM5001325	Non_cancer	GSE164174	Non-cancer	Female	56
GSM5001327	Non_cancer	GSE164174	Non-cancer	Female	57
GSM5001329	Non_cancer	GSE164174	Non-cancer	Female	62
GSM5001332	Non_cancer	GSE164174	Non-cancer	Female	64
GSM5001333	Non_cancer	GSE164174	Non-cancer	Female	56
GSM5001334	Non_cancer	GSE164174	Non-cancer	Female	58
GSM5001335	Non_cancer	GSE164174	Non-cancer	Female	53
GSM5001337	Non_cancer	GSE164174	Non-cancer	Female	53
GSM5001339	Non_cancer	GSE164174	Non-cancer	Female	62
GSM5001341	Non_cancer	GSE164174	Non-cancer	Female	44
GSM5001342	Non_cancer	GSE164174	Non-cancer	Female	72
GSM5001343	Non_cancer	GSE164174	Non-cancer	Female	62
GSM5001344	Non_cancer	GSE164174	Non-cancer	Female	66
GSM5001346	Non_cancer	GSE164174	Non-cancer	Female	64
GSM5001349	Non_cancer	GSE164174	Non-cancer	Female	62
GSM5001351	Non_cancer	GSE164174	Non-cancer	Female	63
GSM5001355	Non_cancer	GSE164174	Non-cancer	Female	53
GSM5001358	Non_cancer	GSE164174	Non-cancer	Male	60
GSM5001360	Non_cancer	GSE164174	Non-cancer	Male	70
GSM5001361	Non_cancer	GSE164174	Non-cancer	Male	56
GSM5001362	Non_cancer	GSE164174	Non-cancer	Male	71
GSM5001363	Non_cancer	GSE164174	Non-cancer	Male	74
GSM5001364	Non_cancer	GSE164174	Non-cancer	Male	66
GSM5001367	Non_cancer	GSE164174	Non-cancer	Male	78
GSM5001371	Non_cancer	GSE164174	Non-cancer	Male	73
GSM5001373	Non_cancer	GSE164174	Non-cancer	Male	67
GSM5001376	Non_cancer	GSE164174	Non-cancer	Male	77
GSM5001379	Non_cancer	GSE164174	Non-cancer	Male	63
GSM5001384	Non_cancer	GSE164174	Non-cancer	Male	63
GSM5001385	Non_cancer	GSE164174	Non-cancer	Male	64
GSM5001386	Non_cancer	GSE164174	Non-cancer	Male	78
GSM5001387	Non_cancer	GSE164174	Non-cancer	Male	76
GSM5001388	Non_cancer	GSE164174	Non-cancer	Male	67
GSM5001392	Non_cancer	GSE164174	Non-cancer	Male	60
GSM5001394	Non_cancer	GSE164174	Non-cancer	Male	60
GSM5001395	Non_cancer	GSE164174	Non-cancer	Male	63
GSM5001398	Non_cancer	GSE164174	Non-cancer	Male	78
GSM5001402	Non_cancer	GSE164174	Non-cancer	Male	70
GSM5001403	Non_cancer	GSE164174	Non-cancer	Male	65
GSM5001405	Non_cancer	GSE164174	Non-cancer	Male	63
GSM5001406	Non_cancer	GSE164174	Non-cancer	Male	61
GSM5001407	Non_cancer	GSE164174	Non-cancer	Male	69
GSM5001408	Non_cancer	GSE164174	Non-cancer	Male	65
GSM5001409	Non_cancer	GSE164174	Non-cancer	Male	62
GSM5001413	Non_cancer	GSE164174	Non-cancer	Male	61
GSM5001419	Non_cancer	GSE164174	Non-cancer	Male	77
GSM5001420	Non_cancer	GSE164174	Non-cancer	Male	71
GSM5001423	Non_cancer	GSE164174	Non-cancer	Male	68
GSM5001427	Non_cancer	GSE164174	Non-cancer	Male	66
GSM5001429	Non_cancer	GSE164174	Non-cancer	Male	67
GSM5001430	Non_cancer	GSE164174	Non-cancer	Male	70
GSM5001432	Non_cancer	GSE164174	Non-cancer	Male	73
GSM5001435	Non_cancer	GSE164174	Non-cancer	Male	60
GSM5001436	Non_cancer	GSE164174	Non-cancer	Male	58
GSM5001437	Non_cancer	GSE164174	Non-cancer	Male	58
GSM5001438	Non_cancer	GSE164174	Non-cancer	Male	67
GSM5001439	Non_cancer	GSE164174	Non-cancer	Male	74
GSM5001440	Non_cancer	GSE164174	Non-cancer	Male	63
GSM5001441	Non_cancer	GSE164174	Non-cancer	Male	68
GSM5001444	Non_cancer	GSE164174	Non-cancer	Male	60
GSM5001445	Non_cancer	GSE164174	Non-cancer	Male	67
GSM5001450	Non_cancer	GSE164174	Non-cancer	Male	66
GSM5001451	Non_cancer	GSE164174	Non-cancer	Male	61
GSM5001452	Non_cancer	GSE164174	Non-cancer	Male	63
GSM5001454	Non_cancer	GSE164174	Non-cancer	Male	65
GSM5001456	Non_cancer	GSE164174	Non-cancer	Male	65
GSM5001457	Non_cancer	GSE164174	Non-cancer	Male	60
GSM5001458	Non_cancer	GSE164174	Non-cancer	Male	63
GSM5001459	Non_cancer	GSE164174	Non-cancer	Male	59
GSM5001460	Non_cancer	GSE164174	Non-cancer	Male	63
GSM5001463	Non_cancer	GSE164174	Non-cancer	Male	62
GSM5001464	Non_cancer	GSE164174	Non-cancer	Male	65
GSM5001465	Non_cancer	GSE164174	Non-cancer	Male	63
GSM5001466	Non_cancer	GSE164174	Non-cancer	Male	61
GSM5001468	Non_cancer	GSE164174	Non-cancer	Male	73
GSM5001469	Non_cancer	GSE164174	Non-cancer	Male	65
GSM5001470	Non_cancer	GSE164174	Non-cancer	Male	62
GSM5001471	Non_cancer	GSE164174	Non-cancer	Male	60
GSM5001475	Non_cancer	GSE164174	Non-cancer	Male	66
GSM5001476	Non_cancer	GSE164174	Non-cancer	Male	64
GSM5001479	Non_cancer	GSE164174	Non-cancer	Male	65
GSM5001482	Non_cancer	GSE164174	Non-cancer	Male	68
GSM5001483	Non_cancer	GSE164174	Non-cancer	Male	59
GSM5001484	Non_cancer	GSE164174	Non-cancer	Male	63
GSM5001485	Non_cancer	GSE164174	Non-cancer	Male	77
GSM5001486	Non_cancer	GSE164174	Non-cancer	Male	66
GSM5001488	Non_cancer	GSE164174	Non-cancer	Male	66
GSM5001490	Non_cancer	GSE164174	Non-cancer	Male	67
GSM5001491	Non_cancer	GSE164174	Non-cancer	Male	59
GSM5001492	Non_cancer	GSE164174	Non-cancer	Male	68
GSM5001493	Non_cancer	GSE164174	Non-cancer	Male	59
GSM5001494	Non_cancer	GSE164174	Non-cancer	Male	62
GSM5001496	Non_cancer	GSE164174	Non-cancer	Male	59
GSM5001497	Non_cancer	GSE164174	Non-cancer	Male	64
GSM5001498	Non_cancer	GSE164174	Non-cancer	Male	77
GSM5001500	Non_cancer	GSE164174	Non-cancer	Male	72
GSM5001502	Non_cancer	GSE164174	Non-cancer	Male	70
GSM5001504	Non_cancer	GSE164174	Non-cancer	Male	67
GSM5001507	Non_cancer	GSE164174	Non-cancer	Male	78
GSM5001509	Non_cancer	GSE164174	Non-cancer	Male	62
GSM5001512	Non_cancer	GSE164174	Non-cancer	Male	59
GSM5001513	Non_cancer	GSE164174	Non-cancer	Male	58
GSM5001514	Non_cancer	GSE164174	Non-cancer	Male	68
GSM5001515	Non_cancer	GSE164174	Non-cancer	Male	63
GSM5001516	Non_cancer	GSE164174	Non-cancer	Male	70
GSM5001518	Non_cancer	GSE164174	Non-cancer	Male	66
GSM5001520	Non_cancer	GSE164174	Non-cancer	Male	67
GSM5001521	Non_cancer	GSE164174	Non-cancer	Male	58
GSM5001522	Non_cancer	GSE164174	Non-cancer	Male	70
GSM5001523	Non_cancer	GSE164174	Non-cancer	Male	64
GSM5001524	Non_cancer	GSE164174	Non-cancer	Male	66
GSM5001526	Non_cancer	GSE164174	Non-cancer	Male	67
GSM5001527	Non_cancer	GSE164174	Non-cancer	Male	59
GSM5001528	Non_cancer	GSE164174	Non-cancer	Male	66
GSM5001529	Non_cancer	GSE164174	Non-cancer	Male	58
GSM5001533	Non_cancer	GSE164174	Non-cancer	Male	68
GSM5001535	Non_cancer	GSE164174	Non-cancer	Male	72
GSM5001538	Non_cancer	GSE164174	Non-cancer	Male	59
GSM5001542	Non_cancer	GSE164174	Non-cancer	Male	58
GSM5001545	Non_cancer	GSE164174	Non-cancer	Male	76
GSM5001547	Non_cancer	GSE164174	Non-cancer	Male	82
GSM5001549	Non_cancer	GSE164174	Non-cancer	Male	59
GSM5001550	Non_cancer	GSE164174	Non-cancer	Male	80
GSM5001555	Non_cancer	GSE164174	Non-cancer	Male	58
GSM5001558	Non_cancer	GSE164174	Non-cancer	Male	69
GSM5001559	Non_cancer	GSE164174	Non-cancer	Male	65
GSM5001562	Non_cancer	GSE164174	Non-cancer	Male	55
GSM5001565	Non_cancer	GSE164174	Non-cancer	Male	64
GSM5001567	Non_cancer	GSE164174	Non-cancer	Male	51
GSM5001569	Non_cancer	GSE164174	Non-cancer	Male	58
GSM5001570	Non_cancer	GSE164174	Non-cancer	Male	55
GSM5001571	Non_cancer	GSE164174	Non-cancer	Male	54
GSM5001576	Non_cancer	GSE164174	Non-cancer	Male	52
GSM5001577	Non_cancer	GSE164174	Non-cancer	Male	58
GSM5001579	Non_cancer	GSE164174	Non-cancer	Male	51
GSM5001583	Non_cancer	GSE164174	Non-cancer	Male	59
GSM5001584	Non_cancer	GSE164174	Non-cancer	Male	60
GSM5001585	Non_cancer	GSE164174	Non-cancer	Male	57
GSM5001589	Non_cancer	GSE164174	Non-cancer	Male	57
GSM5001593	Non_cancer	GSE164174	Non-cancer	Male	57
GSM5001598	Non_cancer	GSE164174	Non-cancer	Male	55
GSM5001599	Non_cancer	GSE164174	Non-cancer	Male	51
GSM5001601	Non_cancer	GSE164174	Non-cancer	Male	51
GSM5001603	Non_cancer	GSE164174	Non-cancer	Male	59
GSM5001604	Non_cancer	GSE164174	Non-cancer	Male	65
GSM5001607	Non_cancer	GSE164174	Non-cancer	Male	48
GSM5001609	Non_cancer	GSE164174	Non-cancer	Male	49
GSM5001610	Non_cancer	GSE164174	Non-cancer	Male	59
GSM5001614	Non_cancer	GSE164174	Non-cancer	Male	51
GSM5001615	Non_cancer	GSE164174	Non-cancer	Male	57
GSM5001617	Non_cancer	GSE164174	Non-cancer	Male	58
GSM5001618	Non_cancer	GSE164174	Non-cancer	Male	57
GSM5001622	Non_cancer	GSE164174	Non-cancer	Male	65
GSM5001624	Non_cancer	GSE164174	Non-cancer	Male	63
GSM5001625	Non_cancer	GSE164174	Non-cancer	Male	49
GSM5001626	Non_cancer	GSE164174	Non-cancer	Male	55
GSM5001627	Non_cancer	GSE164174	Non-cancer	Male	68
GSM5001629	Non_cancer	GSE164174	Non-cancer	Male	71
GSM5001630	Non_cancer	GSE164174	Non-cancer	Male	53
GSM5001632	Non_cancer	GSE164174	Non-cancer	Male	56
GSM5001634	Non_cancer	GSE164174	Non-cancer	Male	59
GSM5001635	Non_cancer	GSE164174	Non-cancer	Male	55
GSM5001636	Non_cancer	GSE164174	Non-cancer	Male	60
GSM5001642	Non_cancer	GSE164174	Non-cancer	Male	62
GSM5001643	Non_cancer	GSE164174	Non-cancer	Male	55
GSM5001644	Non_cancer	GSE164174	Non-cancer	Male	62
GSM5001648	Non_cancer	GSE164174	Non-cancer	Male	52
GSM5001649	Non_cancer	GSE164174	Non-cancer	Male	69
GSM5001650	Non_cancer	GSE164174	Non-cancer	Male	66
GSM5001652	Non_cancer	GSE164174	Non-cancer	Male	54
GSM5001653	Non_cancer	GSE164174	Non-cancer	Male	72
GSM5001654	Non_cancer	GSE164174	Non-cancer	Male	65
GSM5001658	Non_cancer	GSE164174	Non-cancer	Male	49
GSM5001661	Non_cancer	GSE164174	Non-cancer	Male	47
GSM5001662	Non_cancer	GSE164174	Non-cancer	Male	47
GSM5001666	Non_cancer	GSE164174	Non-cancer	Male	52
GSM5001668	Non_cancer	GSE164174	Non-cancer	Male	51
GSM5001669	Non_cancer	GSE164174	Non-cancer	Male	52
GSM5001670	Non_cancer	GSE164174	Non-cancer	Male	60
GSM5001673	Non_cancer	GSE164174	Non-cancer	Male	60
GSM5001675	Non_cancer	GSE164174	Non-cancer	Male	44
GSM5001678	Non_cancer	GSE164174	Non-cancer	Male	45
GSM5001681	Non_cancer	GSE164174	Non-cancer	Male	50
GSM5001684	Non_cancer	GSE164174	Non-cancer	Male	50
GSM5001686	Non_cancer	GSE164174	Non-cancer	Male	53
GSM4127509	Non_cancer	GSE139031	Non-cancer	Female	58
GSM4127510	Non_cancer	GSE139031	Non-cancer	Female	37
GSM4127515	Non_cancer	GSE139031	Non-cancer	Female	39
GSM4127519	Non_cancer	GSE139031	Non-cancer	Female	81
GSM4127521	Non_cancer	GSE139031	Non-cancer	Female	35
GSM4127523	Non_cancer	GSE139031	Non-cancer	Female	45
GSM4127528	Non_cancer	GSE139031	Non-cancer	Female	37
GSM4127529	Non_cancer	GSE139031	Non-cancer	Female	43
GSM4127531	Non_cancer	GSE139031	Non-cancer	Female	35
GSM4127532	Non_cancer	GSE139031	Non-cancer	Female	74
GSM4127533	Non_cancer	GSE139031	Non-cancer	Female	46
GSM4127534	Non_cancer	GSE139031	Non-cancer	Female	54
GSM4127535	Non_cancer	GSE139031	Non-cancer	Female	35
GSM4127538	Non_cancer	GSE139031	Non-cancer	Female	35
GSM4127539	Non_cancer	GSE139031	Non-cancer	Female	62
GSM4127540	Non_cancer	GSE139031	Non-cancer	Female	54
GSM4127542	Non_cancer	GSE139031	Non-cancer	Female	66
GSM4127543	Non_cancer	GSE139031	Non-cancer	Female	68
GSM4127545	Non_cancer	GSE139031	Non-cancer	Female	43
GSM4127547	Non_cancer	GSE139031	Non-cancer	Female	73
GSM4127550	Non_cancer	GSE139031	Non-cancer	Female	35
GSM4127551	Non_cancer	GSE139031	Non-cancer	Female	56
GSM4127552	Non_cancer	GSE139031	Non-cancer	Female	38
GSM4127554	Non_cancer	GSE139031	Non-cancer	Female	39
GSM4127556	Non_cancer	GSE139031	Non-cancer	Female	57
GSM4127557	Non_cancer	GSE139031	Non-cancer	Female	35
GSM4127559	Non_cancer	GSE139031	Non-cancer	Female	35
GSM4127560	Non_cancer	GSE139031	Non-cancer	Female	39
GSM4127563	Non_cancer	GSE139031	Non-cancer	Female	80
GSM4127567	Non_cancer	GSE139031	Non-cancer	Female	56
GSM4127569	Non_cancer	GSE139031	Non-cancer	Female	70
GSM4127571	Non_cancer	GSE139031	Non-cancer	Female	56
GSM4127572	Non_cancer	GSE139031	Non-cancer	Female	35
GSM4127573	Non_cancer	GSE139031	Non-cancer	Female	40
GSM4127578	Non_cancer	GSE139031	Non-cancer	Female	51
GSM4127580	Non_cancer	GSE139031	Non-cancer	Female	56
GSM4127582	Non_cancer	GSE139031	Non-cancer	Female	59
GSM4127586	Non_cancer	GSE139031	Non-cancer	Female	61
GSM4127587	Non_cancer	GSE139031	Non-cancer	Female	35
GSM4127588	Non_cancer	GSE139031	Non-cancer	Female	66
GSM4127589	Non_cancer	GSE139031	Non-cancer	Female	71
GSM4127591	Non_cancer	GSE139031	Non-cancer	Male	74
GSM4127593	Non_cancer	GSE139031	Non-cancer	Male	78
GSM4127596	Non_cancer	GSE139031	Non-cancer	Male	70
GSM4127598	Non_cancer	GSE139031	Non-cancer	Male	51
GSM4127600	Non_cancer	GSE139031	Non-cancer	Male	60
GSM4127602	Non_cancer	GSE139031	Non-cancer	Male	78
GSM4127603	Non_cancer	GSE139031	Non-cancer	Male	79
GSM4127607	Non_cancer	GSE139031	Non-cancer	Male	64
GSM4127611	Non_cancer	GSE139031	Non-cancer	Male	64
GSM4127612	Non_cancer	GSE139031	Non-cancer	Male	63
GSM4127614	Non_cancer	GSE139031	Non-cancer	Male	73
GSM4127620	Non_cancer	GSE139031	Non-cancer	Male	61
GSM4127621	Non_cancer	GSE139031	Non-cancer	Male	73
GSM4127622	Non_cancer	GSE139031	Non-cancer	Male	57
GSM4127623	Non_cancer	GSE139031	Non-cancer	Male	48
GSM4127624	Non_cancer	GSE139031	Non-cancer	Male	73
GSM4127625	Non_cancer	GSE139031	Non-cancer	Male	55
GSM4127626	Non_cancer	GSE139031	Non-cancer	Male	58
GSM4127629	Non_cancer	GSE139031	Non-cancer	Male	38
GSM4127630	Non_cancer	GSE139031	Non-cancer	Male	45
GSM4127632	Non_cancer	GSE139031	Non-cancer	Male	58
GSM4127634	Non_cancer	GSE139031	Non-cancer	Male	42
GSM4127635	Non_cancer	GSE139031	Non-cancer	Male	44
GSM4127637	Non_cancer	GSE139031	Non-cancer	Male	54
GSM4127638	Non_cancer	GSE139031	Non-cancer	Male	56
GSM4127642	Non_cancer	GSE139031	Non-cancer	Male	70
GSM4127645	Non_cancer	GSE139031	Non-cancer	Male	68
GSM4127646	Non_cancer	GSE139031	Non-cancer	Male	46
GSM4127647	Non_cancer	GSE139031	Non-cancer	Male	71
GSM4127649	Non_cancer	GSE139031	Non-cancer	Male	82
GSM4127651	Non_cancer	GSE139031	Non-cancer	Male	74
GSM4127653	Non_cancer	GSE139031	Non-cancer	Male	49
GSM4127655	Non_cancer	GSE139031	Non-cancer	Male	50
GSM4127657	Non_cancer	GSE139031	Non-cancer	Male	46
GSM4127659	Non_cancer	GSE139031	Non-cancer	Male	61
GSM4127662	Non_cancer	GSE139031	Non-cancer	Male	54
GSM4127663	Non_cancer	GSE139031	Non-cancer	Male	58
GSM4127665	Non_cancer	GSE139031	Non-cancer	Male	64
GSM4067571	Non_cancer	GSE137140	Non-cancer	Female	46
GSM4067575	Non_cancer	GSE137140	Non-cancer	Female	55
GSM4067577	Non_cancer	GSE137140	Non-cancer	Female	31
GSM4067578	Non_cancer	GSE137140	Non-cancer	Female	42
GSM4067581	Non_cancer	GSE137140	Non-cancer	Female	49
GSM4067582	Non_cancer	GSE137140	Non-cancer	Female	47
GSM4067584	Non_cancer	GSE137140	Non-cancer	Female	47
GSM4067585	Non_cancer	GSE137140	Non-cancer	Female	85
GSM4067586	Non_cancer	GSE137140	Non-cancer	Female	64
GSM4067588	Non_cancer	GSE137140	Non-cancer	Female	41
GSM4067589	Non_cancer	GSE137140	Non-cancer	Female	75
GSM4067591	Non_cancer	GSE137140	Non-cancer	Female	59
GSM4067597	Non_cancer	GSE137140	Non-cancer	Female	31
GSM4067599	Non_cancer	GSE137140	Non-cancer	Female	43
GSM4069166	Non_cancer	GSE137140	Non-cancer	Male	73
GSM4069167	Non_cancer	GSE137140	Non-cancer	Male	74
GSM4069171	Non_cancer	GSE137140	Non-cancer	Male	62
GSM4069174	Non_cancer	GSE137140	Non-cancer	Male	64
GSM4069178	Non_cancer	GSE137140	Non-cancer	Male	67
GSM4069179	Non_cancer	GSE137140	Non-cancer	Male	62
GSM4069180	Non_cancer	GSE137140	Non-cancer	Male	60
GSM4069181	Non_cancer	GSE137140	Non-cancer	Male	69
GSM4069182	Non_cancer	GSE137140	Non-cancer	Male	55
GSM4069183	Non_cancer	GSE137140	Non-cancer	Male	66
GSM4069185	Non_cancer	GSE137140	Non-cancer	Male	65
GSM4069186	Non_cancer	GSE137140	Non-cancer	Male	55
GSM4069187	Non_cancer	GSE137140	Non-cancer	Male	65
GSM4069190	Non_cancer	GSE137140	Non-cancer	Male	68
GSM4069192	Non_cancer	GSE137140	Non-cancer	Male	70
GSM4069196	Non_cancer	GSE137140	Non-cancer	Male	68
GSM4069197	Non_cancer	GSE137140	Non-cancer	Male	58
GSM4069199	Non_cancer	GSE137140	Non-cancer	Male	55
GSM4069201	Non_cancer	GSE137140	Non-cancer	Male	72
GSM4069203	Non_cancer	GSE137140	Non-cancer	Male	63
GSM4069204	Non_cancer	GSE137140	Non-cancer	Male	65
GSM4069208	Non_cancer	GSE137140	Non-cancer	Male	70
GSM4069209	Non_cancer	GSE137140	Non-cancer	Male	66
GSM4069211	Non_cancer	GSE137140	Non-cancer	Male	72
GSM4069213	Non_cancer	GSE137140	Non-cancer	Male	70
GSM4069214	Non_cancer	GSE137140	Non-cancer	Male	64
GSM4069217	Non_cancer	GSE137140	Non-cancer	Male	65
GSM4069219	Non_cancer	GSE137140	Non-cancer	Male	68
GSM4069222	Non_cancer	GSE137140	Non-cancer	Male	66
GSM4069223	Non_cancer	GSE137140	Non-cancer	Male	62
GSM4069224	Non_cancer	GSE137140	Non-cancer	Male	69
GSM4069227	Non_cancer	GSE137140	Non-cancer	Male	65
GSM4069228	Non_cancer	GSE137140	Non-cancer	Male	57
GSM4069229	Non_cancer	GSE137140	Non-cancer	Male	65
GSM4069231	Non_cancer	GSE137140	Non-cancer	Male	67
GSM4069232	Non_cancer	GSE137140	Non-cancer	Male	56
GSM4069233	Non_cancer	GSE137140	Non-cancer	Male	76
GSM4069234	Non_cancer	GSE137140	Non-cancer	Male	69
GSM4069235	Non_cancer	GSE137140	Non-cancer	Male	42
GSM4069236	Non_cancer	GSE137140	Non-cancer	Male	77
GSM4069239	Non_cancer	GSE137140	Non-cancer	Male	69
GSM4069240	Non_cancer	GSE137140	Non-cancer	Male	67
GSM4069241	Non_cancer	GSE137140	Non-cancer	Male	68
GSM4069242	Non_cancer	GSE137140	Non-cancer	Male	58
GSM4069243	Non_cancer	GSE137140	Non-cancer	Male	69
GSM4069244	Non_cancer	GSE137140	Non-cancer	Male	56
GSM4069250	Non_cancer	GSE137140	Non-cancer	Male	55
GSM4069251	Non_cancer	GSE137140	Non-cancer	Male	60
GSM4069254	Non_cancer	GSE137140	Non-cancer	Male	71
GSM4069258	Non_cancer	GSE137140	Non-cancer	Male	56
GSM4069259	Non_cancer	GSE137140	Non-cancer	Male	69
GSM4069265	Non_cancer	GSE137140	Non-cancer	Male	41
GSM4069266	Non_cancer	GSE137140	Non-cancer	Male	54
GSM4069268	Non_cancer	GSE137140	Non-cancer	Female	64
GSM4069270	Non_cancer	GSE137140	Non-cancer	Male	28
GSM4069271	Non_cancer	GSE137140	Non-cancer	Female	47
GSM4069272	Non_cancer	GSE137140	Non-cancer	Male	53
GSM4069276	Non_cancer	GSE137140	Non-cancer	Female	64
GSM4069277	Non_cancer	GSE137140	Non-cancer	Female	56
GSM4069278	Non_cancer	GSE137140	Non-cancer	Male	58
GSM4069284	Non_cancer	GSE137140	Non-cancer	Male	50
GSM4069286	Non_cancer	GSE137140	Non-cancer	Female	25
GSM4069287	Non_cancer	GSE137140	Non-cancer	Male	68
GSM4069288	Non_cancer	GSE137140	Non-cancer	Female	60
GSM4069289	Non_cancer	GSE137140	Non-cancer	Male	34
GSM4069294	Non_cancer	GSE137140	Non-cancer	Female	24
GSM4069295	Non_cancer	GSE137140	Non-cancer	Female	65
GSM4069296	Non_cancer	GSE137140	Non-cancer	Female	61
GSM4069298	Non_cancer	GSE137140	Non-cancer	Female	32
GSM4069299	Non_cancer	GSE137140	Non-cancer	Female	37
GSM4069301	Non_cancer	GSE137140	Non-cancer	Female	54
GSM4069302	Non_cancer	GSE137140	Non-cancer	Female	47
GSM4069304	Non_cancer	GSE137140	Non-cancer	Male	44
GSM4069308	Non_cancer	GSE137140	Non-cancer	Male	39
GSM4069310	Non_cancer	GSE137140	Non-cancer	Male	54
GSM4069311	Non_cancer	GSE137140	Non-cancer	Male	32
GSM4069312	Non_cancer	GSE137140	Non-cancer	Female
GSM4069314	Non_cancer	GSE137140	Non-cancer	Female	26
GSM4069318	Non_cancer	GSE137140	Non-cancer	Male	56
GSM4069319	Non_cancer	GSE137140	Non-cancer	Female	26
GSM4069320	Non_cancer	GSE137140	Non-cancer	Male	18
GSM4069321	Non_cancer	GSE137140	Non-cancer	Male	78
GSM4069322	Non_cancer	GSE137140	Non-cancer	Female	59
GSM4069323	Non_cancer	GSE137140	Non-cancer	Male	62
GSM4069329	Non_cancer	GSE137140	Non-cancer	Female	23
GSM4069332	Non_cancer	GSE137140	Non-cancer	Male	21
GSM4069333	Non_cancer	GSE137140	Non-cancer	Female	28
GSM4069335	Non_cancer	GSE137140	Non-cancer	Male	52
GSM4069336	Non_cancer	GSE137140	Non-cancer	Male	59
GSM4069337	Non_cancer	GSE137140	Non-cancer	Female	34
GSM4069338	Non_cancer	GSE137140	Non-cancer	Male	36
GSM4069340	Non_cancer	GSE137140	Non-cancer	Female	74
GSM4069341	Non_cancer	GSE137140	Non-cancer	Male	71
GSM4069343	Non_cancer	GSE137140	Non-cancer	Female	47
GSM4069345	Non_cancer	GSE137140	Non-cancer	Female	58
GSM4069351	Non_cancer	GSE137140	Non-cancer	Female	39
GSM4069353	Non_cancer	GSE137140	Non-cancer	Female	37
GSM4069354	Non_cancer	GSE137140	Non-cancer	Female	43
GSM4069357	Non_cancer	GSE137140	Non-cancer	Female	63
GSM4069358	Non_cancer	GSE137140	Non-cancer	Female	46
GSM4069360	Non_cancer	GSE137140	Non-cancer	Female	37
GSM4069362	Non_cancer	GSE137140	Non-cancer	Female	51
GSM4069363	Non_cancer	GSE137140	Non-cancer	Female	40
GSM4069364	Non_cancer	GSE137140	Non-cancer	Female	41
GSM4069365	Non_cancer	GSE137140	Non-cancer	Female	39
GSM4069367	Non_cancer	GSE137140	Non-cancer	Female	58
GSM4069373	Non_cancer	GSE137140	Non-cancer	Female	47
GSM4069377	Non_cancer	GSE137140	Non-cancer	Female	46
GSM4069379	Non_cancer	GSE137140	Non-cancer	Female	57
GSM4069384	Non_cancer	GSE137140	Non-cancer	Female	52
GSM4069385	Non_cancer	GSE137140	Non-cancer	Female	44
GSM4069387	Non_cancer	GSE137140	Non-cancer	Female	49
GSM4069389	Non_cancer	GSE137140	Non-cancer	Female	49
GSM4069396	Non_cancer	GSE137140	Non-cancer	Female	43
GSM4069399	Non_cancer	GSE137140	Non-cancer	Female	45
GSM4069401	Non_cancer	GSE137140	Non-cancer	Female	37
GSM4069405	Non_cancer	GSE137140	Non-cancer	Female	47
GSM4069407	Non_cancer	GSE137140	Non-cancer	Female	42
GSM4069408	Non_cancer	GSE137140	Non-cancer	Female	46
GSM4069409	Non_cancer	GSE137140	Non-cancer	Female	61
GSM4069410	Non_cancer	GSE137140	Non-cancer	Female	39
GSM4069411	Non_cancer	GSE137140	Non-cancer	Female	40
GSM4069412	Non_cancer	GSE137140	Non-cancer	Female	44
GSM4069413	Non_cancer	GSE137140	Non-cancer	Female	49
GSM4069418	Non_cancer	GSE137140	Non-cancer	Female	41
GSM4069419	Non_cancer	GSE137140	Non-cancer	Female	48
GSM4069424	Non_cancer	GSE137140	Non-cancer	Female	44
GSM4069429	Non_cancer	GSE137140	Non-cancer	Female	36
GSM4069435	Non_cancer	GSE137140	Non-cancer	Female	49
GSM4069439	Non_cancer	GSE137140	Non-cancer	Female	40
GSM4069440	Non_cancer	GSE137140	Non-cancer	Female	42
GSM4069442	Non_cancer	GSE137140	Non-cancer	Female	36
GSM4069443	Non_cancer	GSE137140	Non-cancer	Female	35
GSM4069444	Non_cancer	GSE137140	Non-cancer	Female	35
GSM4069446	Non_cancer	GSE137140	Non-cancer	Female	37
GSM4069448	Non_cancer	GSE137140	Non-cancer	Female	51
GSM4069449	Non_cancer	GSE137140	Non-cancer	Female	39
GSM4069454	Non_cancer	GSE137140	Non-cancer	Female	41
GSM4069456	Non_cancer	GSE137140	Non-cancer	Female	40
GSM4069457	Non_cancer	GSE137140	Non-cancer	Female	39
GSM4069460	Non_cancer	GSE137140	Non-cancer	Female	41
GSM4069461	Non_cancer	GSE137140	Non-cancer	Female	42
GSM4069462	Non_cancer	GSE137140	Non-cancer	Female	39
GSM4069466	Non_cancer	GSE137140	Non-cancer	Female	47
GSM4069469	Non_cancer	GSE137140	Non-cancer	Female	39
GSM4069473	Non_cancer	GSE137140	Non-cancer	Female	39
GSM4069474	Non_cancer	GSE137140	Non-cancer	Female	54
GSM4069476	Non_cancer	GSE137140	Non-cancer	Female	41
GSM4069479	Non_cancer	GSE137140	Non-cancer	Female	46
GSM4069480	Non_cancer	GSE137140	Non-cancer	Female	38
GSM4069481	Non_cancer	GSE137140	Non-cancer	Female	46
GSM4069483	Non_cancer	GSE137140	Non-cancer	Female	41
GSM4069485	Non_cancer	GSE137140	Non-cancer	Female	40
GSM4069492	Non_cancer	GSE137140	Non-cancer	Female	38
GSM4069496	Non_cancer	GSE137140	Non-cancer	Female	39
GSM4069497	Non_cancer	GSE137140	Non-cancer	Female	36
GSM4069500	Non_cancer	GSE137140	Non-cancer	Female	37
GSM4069501	Non_cancer	GSE137140	Non-cancer	Female	37
GSM4069502	Non_cancer	GSE137140	Non-cancer	Female	42
GSM4069503	Non_cancer	GSE137140	Non-cancer	Female	58
GSM4069507	Non_cancer	GSE137140	Non-cancer	Female	42
GSM4069508	Non_cancer	GSE137140	Non-cancer	Female	42
GSM4069510	Non_cancer	GSE137140	Non-cancer	Female	41
GSM4069511	Non_cancer	GSE137140	Non-cancer	Female	35
GSM4069514	Non_cancer	GSE137140	Non-cancer	Female	37
GSM4069515	Non_cancer	GSE137140	Non-cancer	Female	43
GSM4069522	Non_cancer	GSE137140	Non-cancer	Female	36
GSM4069523	Non_cancer	GSE137140	Non-cancer	Female	48
GSM4069524	Non_cancer	GSE137140	Non-cancer	Female	69
GSM4069526	Non_cancer	GSE137140	Non-cancer	Female	52
GSM4069529	Non_cancer	GSE137140	Non-cancer	Female	48
GSM4069530	Non_cancer	GSE137140	Non-cancer	Female	44
GSM4069534	Non_cancer	GSE137140	Non-cancer	Female	60
GSM4069536	Non_cancer	GSE137140	Non-cancer	Female	63
GSM4069537	Non_cancer	GSE137140	Non-cancer	Female	36
GSM4069539	Non_cancer	GSE137140	Non-cancer	Female	63
GSM4069540	Non_cancer	GSE137140	Non-cancer	Female	35
GSM4069543	Non_cancer	GSE137140	Non-cancer	Female	40
GSM4069548	Non_cancer	GSE137140	Non-cancer	Female	40
GSM4069550	Non_cancer	GSE137140	Non-cancer	Female	38
GSM4069552	Non_cancer	GSE137140	Non-cancer	Female	40
GSM4069559	Non_cancer	GSE137140	Non-cancer	Female	45
GSM4069560	Non_cancer	GSE137140	Non-cancer	Female	43
GSM4069561	Non_cancer	GSE137140	Non-cancer	Female	37
GSM4069562	Non_cancer	GSE137140	Non-cancer	Female	58
GSM4069563	Non_cancer	GSE137140	Non-cancer	Female	42
GSM4069566	Non_cancer	GSE137140	Non-cancer	Female	50
GSM4069567	Non_cancer	GSE137140	Non-cancer	Female	43
GSM4069568	Non_cancer	GSE137140	Non-cancer	Female	38
GSM4069571	Non_cancer	GSE137140	Non-cancer	Female	37
GSM4069573	Non_cancer	GSE137140	Non-cancer	Female	55
GSM4069576	Non_cancer	GSE137140	Non-cancer	Female	37
GSM4069579	Non_cancer	GSE137140	Non-cancer	Female	40
GSM4069581	Non_cancer	GSE137140	Non-cancer	Female	43
GSM4069582	Non_cancer	GSE137140	Non-cancer	Female	43
GSM4069586	Non_cancer	GSE137140	Non-cancer	Female	57
GSM4069587	Non_cancer	GSE137140	Non-cancer	Female	50
GSM4069589	Non_cancer	GSE137140	Non-cancer	Female	58
GSM4069590	Non_cancer	GSE137140	Non-cancer	Female	47
GSM4069593	Non_cancer	GSE137140	Non-cancer	Female	42
GSM4069597	Non_cancer	GSE137140	Non-cancer	Female	42
GSM4069598	Non_cancer	GSE137140	Non-cancer	Female	43
GSM4069599	Non_cancer	GSE137140	Non-cancer	Female	69
GSM4069600	Non_cancer	GSE137140	Non-cancer	Female	46
GSM4069603	Non_cancer	GSE137140	Non-cancer	Female	65
GSM4069604	Non_cancer	GSE137140	Non-cancer	Female	49
GSM4069605	Non_cancer	GSE137140	Non-cancer	Female	66
GSM4069606	Non_cancer	GSE137140	Non-cancer	Female	44
GSM4069607	Non_cancer	GSE137140	Non-cancer	Female	41
GSM4069608	Non_cancer	GSE137140	Non-cancer	Female	43
GSM4069609	Non_cancer	GSE137140	Non-cancer	Female	50
GSM4069612	Non_cancer	GSE137140	Non-cancer	Female	42
GSM4069613	Non_cancer	GSE137140	Non-cancer	Female	65
GSM4069615	Non_cancer	GSE137140	Non-cancer	Female	48
GSM4069616	Non_cancer	GSE137140	Non-cancer	Female	42
GSM4069617	Non_cancer	GSE137140	Non-cancer	Female	35
GSM4069618	Non_cancer	GSE137140	Non-cancer	Female	50
GSM4069620	Non_cancer	GSE137140	Non-cancer	Female	74
GSM4069626	Non_cancer	GSE137140	Non-cancer	Female	44
GSM4069627	Non_cancer	GSE137140	Non-cancer	Female	40
GSM4069628	Non_cancer	GSE137140	Non-cancer	Female	43
GSM4069630	Non_cancer	GSE137140	Non-cancer	Female	45
GSM4069634	Non_cancer	GSE137140	Non-cancer	Female	62
GSM4069636	Non_cancer	GSE137140	Non-cancer	Female	37
GSM4069637	Non_cancer	GSE137140	Non-cancer	Female	67
GSM4069638	Non_cancer	GSE137140	Non-cancer	Female	52
GSM4069639	Non_cancer	GSE137140	Non-cancer	Female	62
GSM4069643	Non_cancer	GSE137140	Non-cancer	Female	41
GSM4069645	Non_cancer	GSE137140	Non-cancer	Female	36
GSM4069648	Non_cancer	GSE137140	Non-cancer	Female	37
GSM4069651	Non_cancer	GSE137140	Non-cancer	Female	44
GSM4069653	Non_cancer	GSE137140	Non-cancer	Female	41
GSM4069654	Non_cancer	GSE137140	Non-cancer	Female	49
GSM4069663	Non_cancer	GSE137140	Non-cancer	Female	61
GSM4069664	Non_cancer	GSE137140	Non-cancer	Female	46
GSM4069665	Non_cancer	GSE137140	Non-cancer	Female	35
GSM4069666	Non_cancer	GSE137140	Non-cancer	Female	55
GSM4069669	Non_cancer	GSE137140	Non-cancer	Female	40
GSM4069670	Non_cancer	GSE137140	Non-cancer	Female	43
GSM4069671	Non_cancer	GSE137140	Non-cancer	Female	58
GSM4069674	Non_cancer	GSE137140	Non-cancer	Female	56
GSM4069676	Non_cancer	GSE137140	Non-cancer	Female	37
GSM4069677	Non_cancer	GSE137140	Non-cancer	Female	50
GSM4069678	Non_cancer	GSE137140	Non-cancer	Female	52
GSM4069679	Non_cancer	GSE137140	Non-cancer	Female	50
GSM4069680	Non_cancer	GSE137140	Non-cancer	Female	42
GSM4069682	Non_cancer	GSE137140	Non-cancer	Female	53
GSM4069684	Non_cancer	GSE137140	Non-cancer	Female	57
GSM4069686	Non_cancer	GSE137140	Non-cancer	Female	37
GSM4069689	Non_cancer	GSE137140	Non-cancer	Female	46
GSM4069691	Non_cancer	GSE137140	Non-cancer	Female	52
GSM4069692	Non_cancer	GSE137140	Non-cancer	Female	50
GSM4069693	Non_cancer	GSE137140	Non-cancer	Female	47
GSM4069694	Non_cancer	GSE137140	Non-cancer	Female	50
GSM4069696	Non_cancer	GSE137140	Non-cancer	Female	54
GSM4069697	Non_cancer	GSE137140	Non-cancer	Female	56
GSM4069698	Non_cancer	GSE137140	Non-cancer	Female	52
GSM4069699	Non_cancer	GSE137140	Non-cancer	Female	49
GSM4069700	Non_cancer	GSE137140	Non-cancer	Female	36
GSM4069702	Non_cancer	GSE137140	Non-cancer	Female	37
GSM4069703	Non_cancer	GSE137140	Non-cancer	Female	60
GSM4069705	Non_cancer	GSE137140	Non-cancer	Female	38
GSM4069708	Non_cancer	GSE137140	Non-cancer	Female	72
GSM4069712	Non_cancer	GSE137140	Non-cancer	Female	45
GSM4069714	Non_cancer	GSE137140	Non-cancer	Female	49
GSM4069717	Non_cancer	GSE137140	Non-cancer	Female	42
GSM4069719	Non_cancer	GSE137140	Non-cancer	Female	52
GSM4069720	Non_cancer	GSE137140	Non-cancer	Female	51
GSM4069721	Non_cancer	GSE137140	Non-cancer	Female	50
GSM4069722	Non_cancer	GSE137140	Non-cancer	Female	53
GSM4069723	Non_cancer	GSE137140	Non-cancer	Female	56
GSM4069726	Non_cancer	GSE137140	Non-cancer	Female	57
GSM4069727	Non_cancer	GSE137140	Non-cancer	Female	41
GSM4069731	Non_cancer	GSE137140	Non-cancer	Female	38
GSM4069732	Non_cancer	GSE137140	Non-cancer	Female	52
GSM4069733	Non_cancer	GSE137140	Non-cancer	Female	62
GSM4069734	Non_cancer	GSE137140	Non-cancer	Female	39
GSM4069735	Non_cancer	GSE137140	Non-cancer	Female	37
GSM4069740	Non_cancer	GSE137140	Non-cancer	Female	41
GSM4069742	Non_cancer	GSE137140	Non-cancer	Female	63
GSM4069747	Non_cancer	GSE137140	Non-cancer	Female	59
GSM4069751	Non_cancer	GSE137140	Non-cancer	Female	61
GSM4069754	Non_cancer	GSE137140	Non-cancer	Female	40
GSM4069758	Non_cancer	GSE137140	Non-cancer	Female	62
GSM4069760	Non_cancer	GSE137140	Non-cancer	Female	72
GSM4069766	Non_cancer	GSE137140	Non-cancer	Female	36
GSM4069770	Non_cancer	GSE137140	Non-cancer	Female	39
GSM4069771	Non_cancer	GSE137140	Non-cancer	Female	40
GSM4069773	Non_cancer	GSE137140	Non-cancer	Female	56
GSM4069776	Non_cancer	GSE137140	Non-cancer	Female	53
GSM4069779	Non_cancer	GSE137140	Non-cancer	Female	52
GSM4069780	Non_cancer	GSE137140	Non-cancer	Female	40
GSM4069781	Non_cancer	GSE137140	Non-cancer	Female	64
GSM4069782	Non_cancer	GSE137140	Non-cancer	Female	68
GSM4069783	Non_cancer	GSE137140	Non-cancer	Female	39
GSM4069785	Non_cancer	GSE137140	Non-cancer	Female	53
GSM4069786	Non_cancer	GSE137140	Non-cancer	Female	62
GSM4069787	Non_cancer	GSE137140	Non-cancer	Female	62
GSM4069788	Non_cancer	GSE137140	Non-cancer	Female	67
GSM4069791	Non_cancer	GSE137140	Non-cancer	Female	51
GSM4069792	Non_cancer	GSE137140	Non-cancer	Female	66
GSM4069793	Non_cancer	GSE137140	Non-cancer	Female	44
GSM4069797	Non_cancer	GSE137140	Non-cancer	Female	42
GSM4069798	Non_cancer	GSE137140	Non-cancer	Female	39
GSM4069799	Non_cancer	GSE137140	Non-cancer	Female	41
GSM4069800	Non_cancer	GSE137140	Non-cancer	Female	39
GSM4069803	Non_cancer	GSE137140	Non-cancer	Female	41
GSM4069807	Non_cancer	GSE137140	Non-cancer	Female	68
GSM4069808	Non_cancer	GSE137140	Non-cancer	Female	47
GSM4069809	Non_cancer	GSE137140	Non-cancer	Female	43
GSM4069811	Non_cancer	GSE137140	Non-cancer	Female	50
GSM4069812	Non_cancer	GSE137140	Non-cancer	Female	55
GSM4069813	Non_cancer	GSE137140	Non-cancer	Female	65
GSM4069814	Non_cancer	GSE137140	Non-cancer	Female	37
GSM4069815	Non_cancer	GSE137140	Non-cancer	Female	37
GSM4069816	Non_cancer	GSE137140	Non-cancer	Female	50
GSM4069819	Non_cancer	GSE137140	Non-cancer	Female	55
GSM4069820	Non_cancer	GSE137140	Non-cancer	Female	43
GSM4069821	Non_cancer	GSE137140	Non-cancer	Female	43
GSM4069822	Non_cancer	GSE137140	Non-cancer	Female	41
GSM4069823	Non_cancer	GSE137140	Non-cancer	Female	44
GSM4069826	Non_cancer	GSE137140	Non-cancer	Female	65
GSM4069827	Non_cancer	GSE137140	Non-cancer	Female	45
GSM4069830	Non_cancer	GSE137140	Non-cancer	Female	73
GSM4069832	Non_cancer	GSE137140	Non-cancer	Female	68
GSM4069833	Non_cancer	GSE137140	Non-cancer	Female	55
GSM4069834	Non_cancer	GSE137140	Non-cancer	Female	36
GSM4069835	Non_cancer	GSE137140	Non-cancer	Female	35
GSM4069836	Non_cancer	GSE137140	Non-cancer	Female	63
GSM4069837	Non_cancer	GSE137140	Non-cancer	Female	38
GSM4069840	Non_cancer	GSE137140	Non-cancer	Female	41
GSM4069842	Non_cancer	GSE137140	Non-cancer	Female	54
GSM4069844	Non_cancer	GSE137140	Non-cancer	Female	38
GSM4069845	Non_cancer	GSE137140	Non-cancer	Female	52
GSM4069846	Non_cancer	GSE137140	Non-cancer	Female	61
GSM4069848	Non_cancer	GSE137140	Non-cancer	Female	45
GSM4069849	Non_cancer	GSE137140	Non-cancer	Female	40
GSM4069850	Non_cancer	GSE137140	Non-cancer	Female	54
GSM4069851	Non_cancer	GSE137140	Non-cancer	Female	60
GSM4069852	Non_cancer	GSE137140	Non-cancer	Female	57
GSM4069857	Non_cancer	GSE137140	Non-cancer	Female	51
GSM4069858	Non_cancer	GSE137140	Non-cancer	Female	78
GSM4069861	Non_cancer	GSE137140	Non-cancer	Female	40
GSM4069862	Non_cancer	GSE137140	Non-cancer	Female	45
GSM4069863	Non_cancer	GSE137140	Non-cancer	Female	54
GSM4069866	Non_cancer	GSE137140	Non-cancer	Female	38
GSM4069867	Non_cancer	GSE137140	Non-cancer	Female	82
GSM4069868	Non_cancer	GSE137140	Non-cancer	Female	35
GSM4069869	Non_cancer	GSE137140	Non-cancer	Female	51
GSM4069872	Non_cancer	GSE137140	Non-cancer	Female	64
GSM4069877	Non_cancer	GSE137140	Non-cancer	Female	39
GSM4069878	Non_cancer	GSE137140	Non-cancer	Female	46
GSM4069879	Non_cancer	GSE137140	Non-cancer	Female	63
GSM4069880	Non_cancer	GSE137140	Non-cancer	Female	36
GSM4069881	Non_cancer	GSE137140	Non-cancer	Female	44
GSM4069882	Non_cancer	GSE137140	Non-cancer	Female	53
GSM4069884	Non_cancer	GSE137140	Non-cancer	Female	48
GSM4069888	Non_cancer	GSE137140	Non-cancer	Female	66
GSM4069890	Non_cancer	GSE137140	Non-cancer	Female	52
GSM4069891	Non_cancer	GSE137140	Non-cancer	Female	52
GSM4069892	Non_cancer	GSE137140	Non-cancer	Female	53
GSM4069893	Non_cancer	GSE137140	Non-cancer	Female	42
GSM4069894	Non_cancer	GSE137140	Non-cancer	Female	55
GSM4069896	Non_cancer	GSE137140	Non-cancer	Female	35
GSM4069897	Non_cancer	GSE137140	Non-cancer	Female	47
GSM4069898	Non_cancer	GSE137140	Non-cancer	Female	47
GSM4069901	Non_cancer	GSE137140	Non-cancer	Female	43
GSM4069902	Non_cancer	GSE137140	Non-cancer	Female	44
GSM4069906	Non_cancer	GSE137140	Non-cancer	Female	51
GSM4069907	Non_cancer	GSE137140	Non-cancer	Female	67
GSM4069909	Non_cancer	GSE137140	Non-cancer	Female	35
GSM4069910	Non_cancer	GSE137140	Non-cancer	Female	52
GSM4069912	Non_cancer	GSE137140	Non-cancer	Female	51
GSM4069914	Non_cancer	GSE137140	Non-cancer	Female	55
GSM4069916	Non_cancer	GSE137140	Non-cancer	Female	36
GSM4069918	Non_cancer	GSE137140	Non-cancer	Female	58
GSM4069922	Non_cancer	GSE137140	Non-cancer	Female	35
GSM4069924	Non_cancer	GSE137140	Non-cancer	Female	52
GSM4069925	Non_cancer	GSE137140	Non-cancer	Female	51
GSM4069927	Non_cancer	GSE137140	Non-cancer	Female	50
GSM4069929	Non_cancer	GSE137140	Non-cancer	Female	54
GSM4069930	Non_cancer	GSE137140	Non-cancer	Female	68
GSM4069931	Non_cancer	GSE137140	Non-cancer	Female	55
GSM4069932	Non_cancer	GSE137140	Non-cancer	Female	57
GSM4069933	Non_cancer	GSE137140	Non-cancer	Female	42
GSM4069936	Non_cancer	GSE137140	Non-cancer	Female	65
GSM4069937	Non_cancer	GSE137140	Non-cancer	Female	50
GSM4069938	Non_cancer	GSE137140	Non-cancer	Female	35
GSM4069942	Non_cancer	GSE137140	Non-cancer	Female	37
GSM4069943	Non_cancer	GSE137140	Non-cancer	Female	50
GSM4069945	Non_cancer	GSE137140	Non-cancer	Female	67
GSM4069946	Non_cancer	GSE137140	Non-cancer	Female	65
GSM4069948	Non_cancer	GSE137140	Non-cancer	Female	59
GSM4069953	Non_cancer	GSE137140	Non-cancer	Female	59
GSM4069954	Non_cancer	GSE137140	Non-cancer	Female	57
GSM4069955	Non_cancer	GSE137140	Non-cancer	Female	41
GSM4069957	Non_cancer	GSE137140	Non-cancer	Female	48
GSM4069958	Non_cancer	GSE137140	Non-cancer	Female	37
GSM4069960	Non_cancer	GSE137140	Non-cancer	Female	59
GSM4069962	Non_cancer	GSE137140	Non-cancer	Female	39
GSM4069964	Non_cancer	GSE137140	Non-cancer	Female	48
GSM4069965	Non_cancer	GSE137140	Non-cancer	Female	39
GSM4069969	Non_cancer	GSE137140	Non-cancer	Female	56
GSM4069970	Non_cancer	GSE137140	Non-cancer	Female	53
GSM4069971	Non_cancer	GSE137140	Non-cancer	Female	52
GSM4069973	Non_cancer	GSE137140	Non-cancer	Female	60
GSM4069974	Non_cancer	GSE137140	Non-cancer	Female	68
GSM4069978	Non_cancer	GSE137140	Non-cancer	Female	51
GSM4069980	Non_cancer	GSE137140	Non-cancer	Female	55
GSM4069981	Non_cancer	GSE137140	Non-cancer	Female	44
GSM4069982	Non_cancer	GSE137140	Non-cancer	Female	80
GSM4069983	Non_cancer	GSE137140	Non-cancer	Female	55
GSM4069984	Non_cancer	GSE137140	Non-cancer	Female	55
GSM4069989	Non_cancer	GSE137140	Non-cancer	Female	50
GSM4069993	Non_cancer	GSE137140	Non-cancer	Female	65
GSM4069995	Non_cancer	GSE137140	Non-cancer	Female	51
GSM4069997	Non_cancer	GSE137140	Non-cancer	Female	55
GSM4069998	Non_cancer	GSE137140	Non-cancer	Female	37
GSM4069999	Non_cancer	GSE137140	Non-cancer	Female	41
GSM4070000	Non_cancer	GSE137140	Non-cancer	Female	56
GSM4070002	Non_cancer	GSE137140	Non-cancer	Female	50
GSM4070005	Non_cancer	GSE137140	Non-cancer	Female	42
GSM4070006	Non_cancer	GSE137140	Non-cancer	Female	51
GSM4070007	Non_cancer	GSE137140	Non-cancer	Female	58
GSM4070010	Non_cancer	GSE137140	Non-cancer	Female	44
GSM4070012	Non_cancer	GSE137140	Non-cancer	Female	62
GSM4070013	Non_cancer	GSE137140	Non-cancer	Female	45
GSM4070019	Non_cancer	GSE137140	Non-cancer	Female	37
GSM4070020	Non_cancer	GSE137140	Non-cancer	Female	60
GSM4070022	Non_cancer	GSE137140	Non-cancer	Female	50
GSM4070030	Non_cancer	GSE137140	Non-cancer	Female	60
GSM4070031	Non_cancer	GSE137140	Non-cancer	Female	79
GSM4070032	Non_cancer	GSE137140	Non-cancer	Female	51
GSM4070034	Non_cancer	GSE137140	Non-cancer	Female	51
GSM4070035	Non_cancer	GSE137140	Non-cancer	Female	51
GSM4070036	Non_cancer	GSE137140	Non-cancer	Female	56
GSM4070038	Non_cancer	GSE137140	Non-cancer	Female	57
GSM4070039	Non_cancer	GSE137140	Non-cancer	Female	59
GSM4070040	Non_cancer	GSE137140	Non-cancer	Female	67
GSM4070041	Non_cancer	GSE137140	Non-cancer	Female	60
GSM4070042	Non_cancer	GSE137140	Non-cancer	Female	51
GSM4070043	Non_cancer	GSE137140	Non-cancer	Female	52
GSM4070047	Non_cancer	GSE137140	Non-cancer	Female	68
GSM4070048	Non_cancer	GSE137140	Non-cancer	Female	43
GSM4070049	Non_cancer	GSE137140	Non-cancer	Female	41
GSM4070050	Non_cancer	GSE137140	Non-cancer	Female	53
GSM4070052	Non_cancer	GSE137140	Non-cancer	Female	41
GSM4070054	Non_cancer	GSE137140	Non-cancer	Female	41
GSM4070055	Non_cancer	GSE137140	Non-cancer	Female	38
GSM4070058	Non_cancer	GSE137140	Non-cancer	Female	44
GSM4070061	Non_cancer	GSE137140	Non-cancer	Female	49
GSM4070063	Non_cancer	GSE137140	Non-cancer	Female	54
GSM4070064	Non_cancer	GSE137140	Non-cancer	Female	57
GSM4070065	Non_cancer	GSE137140	Non-cancer	Female	63
GSM4070066	Non_cancer	GSE137140	Non-cancer	Female	57
GSM4070068	Non_cancer	GSE137140	Non-cancer	Female	51
GSM4070071	Non_cancer	GSE137140	Non-cancer	Female	56
GSM4070072	Non_cancer	GSE137140	Non-cancer	Female	71
GSM4070078	Non_cancer	GSE137140	Non-cancer	Female	38
GSM4070079	Non_cancer	GSE137140	Non-cancer	Female	50
GSM4070080	Non_cancer	GSE137140	Non-cancer	Female	61
GSM4070085	Non_cancer	GSE137140	Non-cancer	Female	39
GSM4070087	Non_cancer	GSE137140	Non-cancer	Female	38
GSM4070089	Non_cancer	GSE137140	Non-cancer	Female	56
GSM4070092	Non_cancer	GSE137140	Non-cancer	Female	64
GSM4070096	Non_cancer	GSE137140	Non-cancer	Female	58
GSM4070099	Non_cancer	GSE137140	Non-cancer	Female	45
GSM4070102	Non_cancer	GSE137140	Non-cancer	Female	47
GSM4070106	Non_cancer	GSE137140	Non-cancer	Female	53
GSM4070108	Non_cancer	GSE137140	Non-cancer	Female	52
GSM4070109	Non_cancer	GSE137140	Non-cancer	Female	36
GSM4070113	Non_cancer	GSE137140	Non-cancer	Female	38
GSM4070120	Non_cancer	GSE137140	Non-cancer	Female	79
GSM4070123	Non_cancer	GSE137140	Non-cancer	Female	59
GSM4070125	Non_cancer	GSE137140	Non-cancer	Female	40
GSM4070131	Non_cancer	GSE137140	Non-cancer	Female	54
GSM4070133	Non_cancer	GSE137140	Non-cancer	Female	53
GSM4070134	Non_cancer	GSE137140	Non-cancer	Female	38
GSM4070135	Non_cancer	GSE137140	Non-cancer	Female	35
GSM4070136	Non_cancer	GSE137140	Non-cancer	Female	63
GSM4070141	Non_cancer	GSE137140	Non-cancer	Female	51
GSM4070143	Non_cancer	GSE137140	Non-cancer	Female	51
GSM4070149	Non_cancer	GSE137140	Non-cancer	Female	63
GSM4070155	Non_cancer	GSE137140	Non-cancer	Female	61
GSM4070156	Non_cancer	GSE137140	Non-cancer	Female	51
GSM4070157	Non_cancer	GSE137140	Non-cancer	Female	48
GSM4070159	Non_cancer	GSE137140	Non-cancer	Female	57
GSM4070160	Non_cancer	GSE137140	Non-cancer	Female	56
GSM4070162	Non_cancer	GSE137140	Non-cancer	Female	59
GSM4070163	Non_cancer	GSE137140	Non-cancer	Female	55
GSM4070165	Non_cancer	GSE137140	Non-cancer	Female	51
GSM4070175	Non_cancer	GSE137140	Non-cancer	Female	58
GSM4070177	Non_cancer	GSE137140	Non-cancer	Female	38
GSM4070178	Non_cancer	GSE137140	Non-cancer	Female	42
GSM4070183	Non_cancer	GSE137140	Non-cancer	Female	59
GSM4070185	Non_cancer	GSE137140	Non-cancer	Female	66
GSM4070187	Non_cancer	GSE137140	Non-cancer	Female	56
GSM4070189	Non_cancer	GSE137140	Non-cancer	Female	52
GSM4070190	Non_cancer	GSE137140	Non-cancer	Female	39
GSM4070191	Non_cancer	GSE137140	Non-cancer	Female	40
GSM4070193	Non_cancer	GSE137140	Non-cancer	Female	51
GSM4070194	Non_cancer	GSE137140	Non-cancer	Female	59
GSM4070195	Non_cancer	GSE137140	Non-cancer	Female	45
GSM4070196	Non_cancer	GSE137140	Non-cancer	Female	60
GSM4070197	Non_cancer	GSE137140	Non-cancer	Female	50
GSM4070199	Non_cancer	GSE137140	Non-cancer	Female	54
GSM4070203	Non_cancer	GSE137140	Non-cancer	Female	68
GSM4070205	Non_cancer	GSE137140	Non-cancer	Female	47
GSM4070206	Non_cancer	GSE137140	Non-cancer	Female	50
GSM4070207	Non_cancer	GSE137140	Non-cancer	Female	38
GSM4070212	Non_cancer	GSE137140	Non-cancer	Female	38
GSM4070214	Non_cancer	GSE137140	Non-cancer	Female	57
GSM4070216	Non_cancer	GSE137140	Non-cancer	Female	50
GSM4070217	Non_cancer	GSE137140	Non-cancer	Female	56
GSM4070218	Non_cancer	GSE137140	Non-cancer	Female	67
GSM4070220	Non_cancer	GSE137140	Non-cancer	Female	59
GSM4070221	Non_cancer	GSE137140	Non-cancer	Female	73
GSM4070222	Non_cancer	GSE137140	Non-cancer	Female	70
GSM4070223	Non_cancer	GSE137140	Non-cancer	Female	64
GSM4070227	Non_cancer	GSE137140	Non-cancer	Female	57
GSM4070231	Non_cancer	GSE137140	Non-cancer	Female	59
GSM4070235	Non_cancer	GSE137140	Non-cancer	Female	39
GSM4070239	Non_cancer	GSE137140	Non-cancer	Female	77
GSM4070241	Non_cancer	GSE137140	Non-cancer	Female	51
GSM4070245	Non_cancer	GSE137140	Non-cancer	Female	50
GSM4070246	Non_cancer	GSE137140	Non-cancer	Female	54
GSM4070247	Non_cancer	GSE137140	Non-cancer	Female	44
GSM4070248	Non_cancer	GSE137140	Non-cancer	Female	51
GSM4070249	Non_cancer	GSE137140	Non-cancer	Female	51
GSM4070252	Non_cancer	GSE137140	Non-cancer	Female	61
GSM4070253	Non_cancer	GSE137140	Non-cancer	Female	35
GSM4070258	Non_cancer	GSE137140	Non-cancer	Female	64
GSM4070260	Non_cancer	GSE137140	Non-cancer	Female	35
GSM4070262	Non_cancer	GSE137140	Non-cancer	Female	37
GSM4070265	Non_cancer	GSE137140	Non-cancer	Female	54
GSM4070266	Non_cancer	GSE137140	Non-cancer	Female	53
GSM4070267	Non_cancer	GSE137140	Non-cancer	Female	51
GSM4070269	Non_cancer	GSE137140	Non-cancer	Female	46
GSM4070272	Non_cancer	GSE137140	Non-cancer	Female	56
GSM4070273	Non_cancer	GSE137140	Non-cancer	Female	51
GSM4070275	Non_cancer	GSE137140	Non-cancer	Female	45
GSM4070276	Non_cancer	GSE137140	Non-cancer	Female	57
GSM4070279	Non_cancer	GSE137140	Non-cancer	Female	63
GSM4070280	Non_cancer	GSE137140	Non-cancer	Female	56
GSM4070281	Non_cancer	GSE137140	Non-cancer	Female	47
GSM4070283	Non_cancer	GSE137140	Non-cancer	Female	50
GSM4070287	Non_cancer	GSE137140	Non-cancer	Female	68
GSM4070289	Non_cancer	GSE137140	Non-cancer	Female	50
GSM4070290	Non_cancer	GSE137140	Non-cancer	Female	64
GSM4070295	Non_cancer	GSE137140	Non-cancer	Female	58
GSM4070297	Non_cancer	GSE137140	Non-cancer	Female	52
GSM4070298	Non_cancer	GSE137140	Non-cancer	Female	54
GSM4070299	Non_cancer	GSE137140	Non-cancer	Female	62
GSM4070301	Non_cancer	GSE137140	Non-cancer	Female	44
GSM4070302	Non_cancer	GSE137140	Non-cancer	Female	72
GSM4070303	Non_cancer	GSE137140	Non-cancer	Female	62
GSM4070304	Non_cancer	GSE137140	Non-cancer	Female	66
GSM4070306	Non_cancer	GSE137140	Non-cancer	Female	66
GSM4070307	Non_cancer	GSE137140	Non-cancer	Female	51
GSM4070308	Non_cancer	GSE137140	Non-cancer	Female	64
GSM4070313	Non_cancer	GSE137140	Non-cancer	Female	63
GSM4070314	Non_cancer	GSE137140	Non-cancer	Female	63
GSM4070317	Non_cancer	GSE137140	Non-cancer	Female	45
GSM4070318	Non_cancer	GSE137140	Non-cancer	Female	53
GSM4070323	Non_cancer	GSE137140	Non-cancer	Male	45
GSM4070329	Non_cancer	GSE137140	Non-cancer	Male	70
GSM4070330	Non_cancer	GSE137140	Non-cancer	Male	53
GSM4070331	Non_cancer	GSE137140	Non-cancer	Male	56
GSM4070333	Non_cancer	GSE137140	Non-cancer	Male	71
GSM4070346	Non_cancer	GSE137140	Non-cancer	Male	40
GSM4070347	Non_cancer	GSE137140	Non-cancer	Male	50
GSM4070348	Non_cancer	GSE137140	Non-cancer	Male	39
GSM4070350	Non_cancer	GSE137140	Non-cancer	Male	69
GSM4070353	Non_cancer	GSE137140	Non-cancer	Male	70
GSM4070358	Non_cancer	GSE137140	Non-cancer	Male	66
GSM4070364	Non_cancer	GSE137140	Non-cancer	Male	64
GSM4070370	Non_cancer	GSE137140	Non-cancer	Male	37
GSM4070374	Non_cancer	GSE137140	Non-cancer	Male	51
GSM4070377	Non_cancer	GSE137140	Non-cancer	Male	58
GSM4070379	Non_cancer	GSE137140	Non-cancer	Male	35
GSM4070381	Non_cancer	GSE137140	Non-cancer	Male	52
GSM4070385	Non_cancer	GSE137140	Non-cancer	Male	64
GSM4070390	Non_cancer	GSE137140	Non-cancer	Male	63
GSM4070391	Non_cancer	GSE137140	Non-cancer	Male	63
GSM4070392	Non_cancer	GSE137140	Non-cancer	Male	65
GSM4070394	Non_cancer	GSE137140	Non-cancer	Male	64
GSM4070395	Non_cancer	GSE137140	Non-cancer	Male	55
GSM4070397	Non_cancer	GSE137140	Non-cancer	Male	57
GSM4070398	Non_cancer	GSE137140	Non-cancer	Male	55
GSM4070408	Non_cancer	GSE137140	Non-cancer	Male	65
GSM4070413	Non_cancer	GSE137140	Non-cancer	Male	51
GSM4070414	Non_cancer	GSE137140	Non-cancer	Male	55
GSM4070417	Non_cancer	GSE137140	Non-cancer	Male	76
GSM4070420	Non_cancer	GSE137140	Non-cancer	Male	62
GSM4070422	Non_cancer	GSE137140	Non-cancer	Male	79
GSM4070424	Non_cancer	GSE137140	Non-cancer	Male	77
GSM4070430	Non_cancer	GSE137140	Non-cancer	Male	51
GSM4070431	Non_cancer	GSE137140	Non-cancer	Male	51
GSM4070434	Non_cancer	GSE137140	Non-cancer	Male	38
GSM4070436	Non_cancer	GSE137140	Non-cancer	Male	68
GSM4070438	Non_cancer	GSE137140	Non-cancer	Male	66
GSM4070439	Non_cancer	GSE137140	Non-cancer	Male	62
GSM4070442	Non_cancer	GSE137140	Non-cancer	Male	67
GSM4070443	Non_cancer	GSE137140	Non-cancer	Male	56
GSM4070444	Non_cancer	GSE137140	Non-cancer	Male	67
GSM4070445	Non_cancer	GSE137140	Non-cancer	Male	70
GSM4070446	Non_cancer	GSE137140	Non-cancer	Male	65
GSM4070449	Non_cancer	GSE137140	Non-cancer	Male	54
GSM4070450	Non_cancer	GSE137140	Non-cancer	Male	63
GSM4070452	Non_cancer	GSE137140	Non-cancer	Male	45
GSM4070453	Non_cancer	GSE137140	Non-cancer	Male	49
GSM4070456	Non_cancer	GSE137140	Non-cancer	Male	58
GSM4070457	Non_cancer	GSE137140	Non-cancer	Male	58
GSM4070458	Non_cancer	GSE137140	Non-cancer	Male	67
GSM4070459	Non_cancer	GSE137140	Non-cancer	Male	74
GSM4070461	Non_cancer	GSE137140	Non-cancer	Male	50
GSM4070463	Non_cancer	GSE137140	Non-cancer	Male	68
GSM4070464	Non_cancer	GSE137140	Non-cancer	Male	67
GSM4070466	Non_cancer	GSE137140	Non-cancer	Male	60
GSM4070467	Non_cancer	GSE137140	Non-cancer	Male	52
GSM4070469	Non_cancer	GSE137140	Non-cancer	Male	67
GSM4070471	Non_cancer	GSE137140	Non-cancer	Male	53
GSM4070472	Non_cancer	GSE137140	Non-cancer	Male	60
GSM4070473	Non_cancer	GSE137140	Non-cancer	Male	51
GSM4070474	Non_cancer	GSE137140	Non-cancer	Male	73
GSM4070476	Non_cancer	GSE137140	Non-cancer	Male	66
GSM4070479	Non_cancer	GSE137140	Non-cancer	Male	63
GSM4070483	Non_cancer	GSE137140	Non-cancer	Male	65
GSM4070484	Non_cancer	GSE137140	Non-cancer	Male	60
GSM4070486	Non_cancer	GSE137140	Non-cancer	Male	63
GSM4070487	Non_cancer	GSE137140	Non-cancer	Male	59
GSM4070491	Non_cancer	GSE137140	Non-cancer	Male	72
GSM4070492	Non_cancer	GSE137140	Non-cancer	Male	76
GSM4070493	Non_cancer	GSE137140	Non-cancer	Male	62
GSM4070495	Non_cancer	GSE137140	Non-cancer	Male	63
GSM4070496	Non_cancer	GSE137140	Non-cancer	Male	57
GSM4070498	Non_cancer	GSE137140	Non-cancer	Male	57
GSM4070499	Non_cancer	GSE137140	Non-cancer	Male	66
GSM4070500	Non_cancer	GSE137140	Non-cancer	Male	56
GSM4070502	Non_cancer	GSE137140	Non-cancer	Male	65
GSM4070503	Non_cancer	GSE137140	Non-cancer	Male	62
GSM4070504	Non_cancer	GSE137140	Non-cancer	Male	60
GSM4070507	Non_cancer	GSE137140	Non-cancer	Male	60
GSM4070508	Non_cancer	GSE137140	Non-cancer	Male	66
GSM4070509	Non_cancer	GSE137140	Non-cancer	Male	64
GSM4070511	Non_cancer	GSE137140	Non-cancer	Male	64
GSM4070512	Non_cancer	GSE137140	Non-cancer	Male	65
GSM4070516	Non_cancer	GSE137140	Non-cancer	Male	68
GSM4070517	Non_cancer	GSE137140	Non-cancer	Male	68
GSM4070518	Non_cancer	GSE137140	Non-cancer	Male	59
GSM4070520	Non_cancer	GSE137140	Non-cancer	Male	54
GSM4070523	Non_cancer	GSE137140	Non-cancer	Male	50
GSM4070526	Non_cancer	GSE137140	Non-cancer	Male	52
GSM4070527	Non_cancer	GSE137140	Non-cancer	Male	66
GSM4070531	Non_cancer	GSE137140	Non-cancer	Male	44
GSM4070536	Non_cancer	GSE137140	Non-cancer	Male	47
GSM4070537	Non_cancer	GSE137140	Non-cancer	Male	40
GSM4070539	Non_cancer	GSE137140	Non-cancer	Male	48
GSM4070540	Non_cancer	GSE137140	Non-cancer	Male	73
GSM4070541	Non_cancer	GSE137140	Non-cancer	Male	36
GSM4070543	Non_cancer	GSE137140	Non-cancer	Male	37
GSM4070547	Non_cancer	GSE137140	Non-cancer	Male	43
GSM4070548	Non_cancer	GSE137140	Non-cancer	Male	38
GSM4070549	Non_cancer	GSE137140	Non-cancer	Male	43
GSM4070551	Non_cancer	GSE137140	Non-cancer	Male	36
GSM4070554	Non_cancer	GSE137140	Non-cancer	Male	37
GSM4070555	Non_cancer	GSE137140	Non-cancer	Male	48
GSM4070557	Non_cancer	GSE137140	Non-cancer	Male	46
GSM4070558	Non_cancer	GSE137140	Non-cancer	Male	35
GSM4070559	Non_cancer	GSE137140	Non-cancer	Male	47
GSM4070562	Non_cancer	GSE137140	Non-cancer	Male	41
GSM4070563	Non_cancer	GSE137140	Non-cancer	Male	46
GSM4070564	Non_cancer	GSE137140	Non-cancer	Male	42
GSM4070566	Non_cancer	GSE137140	Non-cancer	Male	56
GSM4070567	Non_cancer	GSE137140	Non-cancer	Male	56
GSM4070569	Non_cancer	GSE137140	Non-cancer	Male	47
GSM4070570	Non_cancer	GSE137140	Non-cancer	Male	69
GSM4070573	Non_cancer	GSE137140	Non-cancer	Male	39
GSM4070574	Non_cancer	GSE137140	Non-cancer	Male	55
GSM4070576	Non_cancer	GSE137140	Non-cancer	Male	48
GSM4070577	Non_cancer	GSE137140	Non-cancer	Male	39
GSM4070578	Non_cancer	GSE137140	Non-cancer	Male	59
GSM4070581	Non_cancer	GSE137140	Non-cancer	Male	46
GSM4070583	Non_cancer	GSE137140	Non-cancer	Male	49
GSM4070585	Non_cancer	GSE137140	Non-cancer	Male	42
GSM4070586	Non_cancer	GSE137140	Non-cancer	Male	50
GSM4070587	Non_cancer	GSE137140	Non-cancer	Male	49
GSM4070588	Non_cancer	GSE137140	Non-cancer	Male	44
GSM4070589	Non_cancer	GSE137140	Non-cancer	Male	55
GSM4070593	Non_cancer	GSE137140	Non-cancer	Male	53
GSM4070594	Non_cancer	GSE137140	Non-cancer	Male	59
GSM4070596	Non_cancer	GSE137140	Non-cancer	Male	56
GSM4070597	Non_cancer	GSE137140	Non-cancer	Male	42
GSM4070598	Non_cancer	GSE137140	Non-cancer	Male	51
GSM4070599	Non_cancer	GSE137140	Non-cancer	Male	43
GSM4070600	Non_cancer	GSE137140	Non-cancer	Male	44
GSM4070601	Non_cancer	GSE137140	Non-cancer	Male	62
GSM4070602	Non_cancer	GSE137140	Non-cancer	Male	46
GSM4070603	Non_cancer	GSE137140	Non-cancer	Male	58
GSM4070604	Non_cancer	GSE137140	Non-cancer	Male	47
GSM4070605	Non_cancer	GSE137140	Non-cancer	Male	53
GSM4070607	Non_cancer	GSE137140	Non-cancer	Male	59
GSM4070608	Non_cancer	GSE137140	Non-cancer	Male	36
GSM4070609	Non_cancer	GSE137140	Non-cancer	Male	36
GSM4070610	Non_cancer	GSE137140	Non-cancer	Male	46
GSM4070613	Non_cancer	GSE137140	Non-cancer	Male	41
GSM4070614	Non_cancer	GSE137140	Non-cancer	Male	48
GSM4070617	Non_cancer	GSE137140	Non-cancer	Male	37
GSM4070621	Non_cancer	GSE137140	Non-cancer	Male	36
GSM4070622	Non_cancer	GSE137140	Non-cancer	Male	55
GSM4070624	Non_cancer	GSE137140	Non-cancer	Male	37
GSM4070626	Non_cancer	GSE137140	Non-cancer	Male	48
GSM4070627	Non_cancer	GSE137140	Non-cancer	Male	36
GSM4070628	Non_cancer	GSE137140	Non-cancer	Male	56
GSM4070629	Non_cancer	GSE137140	Non-cancer	Male	37
GSM4070633	Non_cancer	GSE137140	Non-cancer	Male	52
GSM4070638	Non_cancer	GSE137140	Non-cancer	Male	64
GSM4070640	Non_cancer	GSE137140	Non-cancer	Male	40
GSM4070642	Non_cancer	GSE137140	Non-cancer	Male	45
GSM4070644	Non_cancer	GSE137140	Non-cancer	Male	57
GSM4070645	Non_cancer	GSE137140	Non-cancer	Male	51
GSM4070646	Non_cancer	GSE137140	Non-cancer	Male	36
GSM4070647	Non_cancer	GSE137140	Non-cancer	Male	43
GSM4070648	Non_cancer	GSE137140	Non-cancer	Male	53
GSM4070651	Non_cancer	GSE137140	Non-cancer	Male	51
GSM4070653	Non_cancer	GSE137140	Non-cancer	Male	52
GSM4070654	Non_cancer	GSE137140	Non-cancer	Male	72
GSM4070656	Non_cancer	GSE137140	Non-cancer	Male	46
GSM4070657	Non_cancer	GSE137140	Non-cancer	Male	57
GSM4070659	Non_cancer	GSE137140	Non-cancer	Male	42
GSM4070660	Non_cancer	GSE137140	Non-cancer	Male	51
GSM4070661	Non_cancer	GSE137140	Non-cancer	Male	59
GSM4070663	Non_cancer	GSE137140	Non-cancer	Male	45
GSM4070666	Non_cancer	GSE137140	Non-cancer	Male	54
GSM4070670	Non_cancer	GSE137140	Non-cancer	Male	51
GSM4070672	Non_cancer	GSE137140	Non-cancer	Male	47
GSM4070673	Non_cancer	GSE137140	Non-cancer	Male	48
GSM4070674	Non_cancer	GSE137140	Non-cancer	Male	39
GSM4070676	Non_cancer	GSE137140	Non-cancer	Male	41
GSM4070677	Non_cancer	GSE137140	Non-cancer	Male	50
GSM4070682	Non_cancer	GSE137140	Non-cancer	Male	53
GSM4070683	Non_cancer	GSE137140	Non-cancer	Male	49
GSM4070684	Non_cancer	GSE137140	Non-cancer	Male	54
GSM4070687	Non_cancer	GSE137140	Non-cancer	Male	48
GSM4070689	Non_cancer	GSE137140	Non-cancer	Male	58
GSM4070697	Non_cancer	GSE137140	Non-cancer	Male	54
GSM4070698	Non_cancer	GSE137140	Non-cancer	Male	67
GSM4070699	Non_cancer	GSE137140	Non-cancer	Male	38
GSM4070701	Non_cancer	GSE137140	Non-cancer	Male	54
GSM4070702	Non_cancer	GSE137140	Non-cancer	Male	54
GSM4070704	Non_cancer	GSE137140	Non-cancer	Male	65
GSM4070706	Non_cancer	GSE137140	Non-cancer	Male	68
GSM4070712	Non_cancer	GSE137140	Non-cancer	Male	60
GSM4070713	Non_cancer	GSE137140	Non-cancer	Male	45
GSM4070719	Non_cancer	GSE137140	Non-cancer	Male	48
GSM4070720	Non_cancer	GSE137140	Non-cancer	Male	60
GSM4070723	Non_cancer	GSE137140	Non-cancer	Male	48
GSM4070724	Non_cancer	GSE137140	Non-cancer	Male	50
GSM4070725	Non_cancer	GSE137140	Non-cancer	Male	53
GSM4070729	Non_cancer	GSE137140	Non-cancer	Male	59
GSM4070732	Non_cancer	GSE137140	Non-cancer	Male	44
GSM4070733	Non_cancer	GSE137140	Non-cancer	Male	40
GSM4070735	Non_cancer	GSE137140	Non-cancer	Male	39
GSM4070739	Non_cancer	GSE137140	Non-cancer	Male	46
GSM4070740	Non_cancer	GSE137140	Non-cancer	Male	44
GSM4070744	Non_cancer	GSE137140	Non-cancer	Male	56
GSM4070747	Non_cancer	GSE137140	Non-cancer	Male	54
GSM4070749	Non_cancer	GSE137140	Non-cancer	Male	40
GSM4070750	Non_cancer	GSE137140	Non-cancer	Male	43
GSM4070751	Non_cancer	GSE137140	Non-cancer	Male	48
GSM4070753	Non_cancer	GSE137140	Non-cancer	Male	37
GSM4070754	Non_cancer	GSE137140	Non-cancer	Male	70
GSM4070755	Non_cancer	GSE137140	Non-cancer	Male	40
GSM4070758	Non_cancer	GSE137140	Non-cancer	Male	55
GSM4070761	Non_cancer	GSE137140	Non-cancer	Male	42
GSM4070763	Non_cancer	GSE137140	Non-cancer	Male	51
GSM4070764	Non_cancer	GSE137140	Non-cancer	Male	53
GSM4070765	Non_cancer	GSE137140	Non-cancer	Male	48
GSM4070772	Non_cancer	GSE137140	Non-cancer	Male	51
GSM4070773	Non_cancer	GSE137140	Non-cancer	Male	53
GSM4070774	Non_cancer	GSE137140	Non-cancer	Male	53
GSM4070776	Non_cancer	GSE137140	Non-cancer	Male	48
GSM4070777	Non_cancer	GSE137140	Non-cancer	Male	43
GSM4070784	Non_cancer	GSE137140	Non-cancer	Male	36
GSM4070792	Non_cancer	GSE137140	Non-cancer	Male	48
GSM4070794	Non_cancer	GSE137140	Non-cancer	Male	39
GSM4070795	Non_cancer	GSE137140	Non-cancer	Male	59
GSM4070797	Non_cancer	GSE137140	Non-cancer	Male	52
GSM4070798	Non_cancer	GSE137140	Non-cancer	Male	49
GSM4070799	Non_cancer	GSE137140	Non-cancer	Male	53
GSM4070802	Non_cancer	GSE137140	Non-cancer	Male	50
GSM4070803	Non_cancer	GSE137140	Non-cancer	Male	41
GSM4070808	Non_cancer	GSE137140	Non-cancer	Male	67
GSM4070810	Non_cancer	GSE137140	Non-cancer	Male	50
GSM4070811	Non_cancer	GSE137140	Non-cancer	Male	47
GSM4070815	Non_cancer	GSE137140	Non-cancer	Male	37
GSM4070816	Non_cancer	GSE137140	Non-cancer	Male	35
GSM4070818	Non_cancer	GSE137140	Non-cancer	Male	44
GSM4070819	Non_cancer	GSE137140	Non-cancer	Male	52
GSM4070821	Non_cancer	GSE137140	Non-cancer	Male	70
GSM4070822	Non_cancer	GSE137140	Non-cancer	Male	44
GSM4070823	Non_cancer	GSE137140	Non-cancer	Male	53
GSM4070825	Non_cancer	GSE137140	Non-cancer	Male	44
GSM4070827	Non_cancer	GSE137140	Non-cancer	Male	43
GSM4070828	Non_cancer	GSE137140	Non-cancer	Male	49
GSM4070829	Non_cancer	GSE137140	Non-cancer	Male	64
GSM4070832	Non_cancer	GSE137140	Non-cancer	Male	50
GSM4070836	Non_cancer	GSE137140	Non-cancer	Male	36
GSM4070837	Non_cancer	GSE137140	Non-cancer	Male	50
GSM4070840	Non_cancer	GSE137140	Non-cancer	Male	51
GSM4070841	Non_cancer	GSE137140	Non-cancer	Male	55
GSM4070843	Non_cancer	GSE137140	Non-cancer	Male	55
GSM4070845	Non_cancer	GSE137140	Non-cancer	Male	52
GSM4070846	Non_cancer	GSE137140	Non-cancer	Male	67
GSM4070847	Non_cancer	GSE137140	Non-cancer	Male	57
GSM4070848	Non_cancer	GSE137140	Non-cancer	Male	38
GSM4070849	Non_cancer	GSE137140	Non-cancer	Male	54
GSM4070851	Non_cancer	GSE137140	Non-cancer	Male	36
GSM4070855	Non_cancer	GSE137140	Non-cancer	Male	40
GSM4070856	Non_cancer	GSE137140	Non-cancer	Male	38
GSM4070857	Non_cancer	GSE137140	Non-cancer	Male	52
GSM4070859	Non_cancer	GSE137140	Non-cancer	Male	45
GSM4070860	Non_cancer	GSE137140	Non-cancer	Male	56
GSM4070861	Non_cancer	GSE137140	Non-cancer	Male	50
GSM4070862	Non_cancer	GSE137140	Non-cancer	Male	45
GSM4070863	Non_cancer	GSE137140	Non-cancer	Male	54
GSM4070866	Non_cancer	GSE137140	Non-cancer	Male	68
GSM4070869	Non_cancer	GSE137140	Non-cancer	Male	56
GSM4070870	Non_cancer	GSE137140	Non-cancer	Male	38
GSM4070874	Non_cancer	GSE137140	Non-cancer	Male	68
GSM4070876	Non_cancer	GSE137140	Non-cancer	Male	52
GSM4070877	Non_cancer	GSE137140	Non-cancer	Male	54
GSM4070879	Non_cancer	GSE137140	Non-cancer	Male	72
GSM4070880	Non_cancer	GSE137140	Non-cancer	Male	46
GSM4070881	Non_cancer	GSE137140	Non-cancer	Male	49
GSM4070884	Non_cancer	GSE137140	Non-cancer	Male	57
GSM4070886	Non_cancer	GSE137140	Non-cancer	Male	61
GSM4070888	Non_cancer	GSE137140	Non-cancer	Male	56
GSM4070890	Non_cancer	GSE137140	Non-cancer	Male	63
GSM4070892	Non_cancer	GSE137140	Non-cancer	Male	44
GSM4070895	Non_cancer	GSE137140	Non-cancer	Male	58
GSM4070898	Non_cancer	GSE137140	Non-cancer	Male	42
GSM4070900	Non_cancer	GSE137140	Non-cancer	Male	51
GSM4070902	Non_cancer	GSE137140	Non-cancer	Male	62
GSM4070904	Non_cancer	GSE137140	Non-cancer	Male	43
GSM4070906	Non_cancer	GSE137140	Non-cancer	Male	51
GSM4070907	Non_cancer	GSE137140	Non-cancer	Male	51
GSM4070909	Non_cancer	GSE137140	Non-cancer	Male	76
GSM4070910	Non_cancer	GSE137140	Non-cancer	Male	49
GSM4070911	Non_cancer	GSE137140	Non-cancer	Male	63
GSM4070912	Non_cancer	GSE137140	Non-cancer	Male	41
GSM4070913	Non_cancer	GSE137140	Non-cancer	Male	82
GSM4070918	Non_cancer	GSE137140	Non-cancer	Male	51
GSM4070920	Non_cancer	GSE137140	Non-cancer	Male	54
GSM4070928	Non_cancer	GSE137140	Non-cancer	Male	40
GSM4070929	Non_cancer	GSE137140	Non-cancer	Male	51
GSM4070930	Non_cancer	GSE137140	Non-cancer	Male	65
GSM4070934	Non_cancer	GSE137140	Non-cancer	Male	48
GSM4070937	Non_cancer	GSE137140	Non-cancer	Male	61
GSM4070938	Non_cancer	GSE137140	Non-cancer	Male	40
GSM4070942	Non_cancer	GSE137140	Non-cancer	Male	37
GSM4070944	Non_cancer	GSE137140	Non-cancer	Male	49
GSM4070947	Non_cancer	GSE137140	Non-cancer	Male	49
GSM4070949	Non_cancer	GSE137140	Non-cancer	Male	56
GSM4070951	Non_cancer	GSE137140	Non-cancer	Male	50
GSM4070953	Non_cancer	GSE137140	Non-cancer	Male	37
GSM4070954	Non_cancer	GSE137140	Non-cancer	Male	35
GSM4070955	Non_cancer	GSE137140	Non-cancer	Male	42
GSM4070956	Non_cancer	GSE137140	Non-cancer	Male	45
GSM4070960	Non_cancer	GSE137140	Non-cancer	Male	44
GSM4070961	Non_cancer	GSE137140	Non-cancer	Male	49
GSM4070962	Non_cancer	GSE137140	Non-cancer	Male	48
GSM4070964	Non_cancer	GSE137140	Non-cancer	Male	39
GSM4070968	Non_cancer	GSE137140	Non-cancer	Male	35
GSM4070969	Non_cancer	GSE137140	Non-cancer	Male	61
GSM4070971	Non_cancer	GSE137140	Non-cancer	Male	37
GSM4070975	Non_cancer	GSE137140	Non-cancer	Male	54
GSM4070979	Non_cancer	GSE137140	Non-cancer	Male	40
GSM4070980	Non_cancer	GSE137140	Non-cancer	Male	41
GSM4070983	Non_cancer	GSE137140	Non-cancer	Male	37
GSM4070987	Non_cancer	GSE137140	Non-cancer	Male	36
GSM4070988	Non_cancer	GSE137140	Non-cancer	Male	37
GSM4070989	Non_cancer	GSE137140	Non-cancer	Male	47
GSM4070991	Non_cancer	GSE137140	Non-cancer	Male	39
GSM4070993	Non_cancer	GSE137140	Non-cancer	Male	65
GSM4070994	Non_cancer	GSE137140	Non-cancer	Male	38
GSM4070995	Non_cancer	GSE137140	Non-cancer	Male	69
GSM4070997	Non_cancer	GSE137140	Non-cancer	Male	56
GSM4071000	Non_cancer	GSE137140	Non-cancer	Male	38
GSM4071001	Non_cancer	GSE137140	Non-cancer	Male	39
GSM4071002	Non_cancer	GSE137140	Non-cancer	Male	40
GSM4071003	Non_cancer	GSE137140	Non-cancer	Male	54
GSM4071006	Non_cancer	GSE137140	Non-cancer	Male	49
GSM4071008	Non_cancer	GSE137140	Non-cancer	Male	43
GSM4071009	Non_cancer	GSE137140	Non-cancer	Male	51
GSM4071011	Non_cancer	GSE137140	Non-cancer	Male	58
GSM4071012	Non_cancer	GSE137140	Non-cancer	Male	53
GSM4071013	Non_cancer	GSE137140	Non-cancer	Male	64
GSM4071015	Non_cancer	GSE137140	Non-cancer	Male	50
GSM4071018	Non_cancer	GSE137140	Non-cancer	Male	46
GSM4071019	Non_cancer	GSE137140	Non-cancer	Male	45
GSM4071021	Non_cancer	GSE137140	Non-cancer	Male	58
GSM4071031	Non_cancer	GSE137140	Non-cancer	Male	47
GSM4071033	Non_cancer	GSE137140	Non-cancer	Male	48
GSM4071034	Non_cancer	GSE137140	Non-cancer	Male	43
GSM4071037	Non_cancer	GSE137140	Non-cancer	Male	42
GSM4071038	Non_cancer	GSE137140	Non-cancer	Male	38
GSM4071039	Non_cancer	GSE137140	Non-cancer	Male	38
GSM4071041	Non_cancer	GSE137140	Non-cancer	Male	35
GSM4071044	Non_cancer	GSE137140	Non-cancer	Male	45
GSM4071048	Non_cancer	GSE137140	Non-cancer	Male	58
GSM4071049	Non_cancer	GSE137140	Non-cancer	Male	40
GSM4071050	Non_cancer	GSE137140	Non-cancer	Male	55
GSM4071052	Non_cancer	GSE137140	Non-cancer	Male	42
GSM4071053	Non_cancer	GSE137140	Non-cancer	Male	36
GSM4071054	Non_cancer	GSE137140	Non-cancer	Male	44
GSM4071055	Non_cancer	GSE137140	Non-cancer	Male	49
GSM4071056	Non_cancer	GSE137140	Non-cancer	Male	44
GSM4071058	Non_cancer	GSE137140	Non-cancer	Male	51
GSM4071060	Non_cancer	GSE137140	Non-cancer	Male	56
GSM4071061	Non_cancer	GSE137140	Non-cancer	Male	44
GSM4071062	Non_cancer	GSE137140	Non-cancer	Male	52
GSM4071063	Non_cancer	GSE137140	Non-cancer	Male	46
GSM4071064	Non_cancer	GSE137140	Non-cancer	Male	41
GSM4071065	Non_cancer	GSE137140	Non-cancer	Male	49
GSM4071067	Non_cancer	GSE137140	Non-cancer	Male	40
GSM4071068	Non_cancer	GSE137140	Non-cancer	Male	36
GSM4071070	Non_cancer	GSE137140	Non-cancer	Male	59
GSM4071074	Non_cancer	GSE137140	Non-cancer	Male	41
GSM4071078	Non_cancer	GSE137140	Non-cancer	Male	37
GSM4071080	Non_cancer	GSE137140	Non-cancer	Male	45
GSM4071085	Non_cancer	GSE137140	Non-cancer	Male	43
GSM4071087	Non_cancer	GSE137140	Non-cancer	Male	47
GSM4071088	Non_cancer	GSE137140	Non-cancer	Male	41
GSM4071090	Non_cancer	GSE137140	Non-cancer	Male	38
GSM4071093	Non_cancer	GSE137140	Non-cancer	Male	44
GSM4071094	Non_cancer	GSE137140	Non-cancer	Male	41
GSM4071102	Non_cancer	GSE137140	Non-cancer	Male	43
GSM4071104	Non_cancer	GSE137140	Non-cancer	Male	47
GSM4071105	Non_cancer	GSE137140	Non-cancer	Male	47
GSM4071106	Non_cancer	GSE137140	Non-cancer	Male	39
GSM4071107	Non_cancer	GSE137140	Non-cancer	Male	48
GSM4071111	Non_cancer	GSE137140	Non-cancer	Male	58
GSM4071112	Non_cancer	GSE137140	Non-cancer	Male	37
GSM4071114	Non_cancer	GSE137140	Non-cancer	Male	57
GSM4071115	Non_cancer	GSE137140	Non-cancer	Male	66
GSM4071116	Non_cancer	GSE137140	Non-cancer	Male	36
GSM4071119	Non_cancer	GSE137140	Non-cancer	Male	39
GSM4071120	Non_cancer	GSE137140	Non-cancer	Male	56
GSM4071122	Non_cancer	GSE137140	Non-cancer	Male	55
GSM4071123	Non_cancer	GSE137140	Non-cancer	Male	42
GSM4071124	Non_cancer	GSE137140	Non-cancer	Male	54
GSM4071125	Non_cancer	GSE137140	Non-cancer	Male	48
GSM4071127	Non_cancer	GSE137140	Non-cancer	Male	55
GSM4071131	Non_cancer	GSE137140	Non-cancer	Male	51
GSM4071132	Non_cancer	GSE137140	Non-cancer	Male	49
GSM4071134	Non_cancer	GSE137140	Non-cancer	Male	59
GSM4071136	Non_cancer	GSE137140	Non-cancer	Male	65
GSM4071137	Non_cancer	GSE137140	Non-cancer	Male	59
GSM4071139	Non_cancer	GSE137140	Non-cancer	Male	36
GSM4071142	Non_cancer	GSE137140	Non-cancer	Male	56
GSM4071145	Non_cancer	GSE137140	Non-cancer	Male	50
GSM4071146	Non_cancer	GSE137140	Non-cancer	Male	42
GSM4071147	Non_cancer	GSE137140	Non-cancer	Male	42
GSM4071148	Non_cancer	GSE137140	Non-cancer	Male	49
GSM4071152	Non_cancer	GSE137140	Non-cancer	Male	40
GSM4071153	Non_cancer	GSE137140	Non-cancer	Male	39
GSM4071158	Non_cancer	GSE137140	Non-cancer	Male	45
GSM4071160	Non_cancer	GSE137140	Non-cancer	Male	57
GSM4071163	Non_cancer	GSE137140	Non-cancer	Male	45
GSM4071165	Non_cancer	GSE137140	Non-cancer	Male	54
GSM4071167	Non_cancer	GSE137140	Non-cancer	Male	65
GSM4071171	Non_cancer	GSE137140	Non-cancer	Male	49
GSM4071174	Non_cancer	GSE137140	Non-cancer	Male	57
GSM4071176	Non_cancer	GSE137140	Non-cancer	Male	71
GSM4071177	Non_cancer	GSE137140	Non-cancer	Male	40
GSM4071179	Non_cancer	GSE137140	Non-cancer	Male	50
GSM4071180	Non_cancer	GSE137140	Non-cancer	Male	56
GSM4071182	Non_cancer	GSE137140	Non-cancer	Male	59
GSM4071185	Non_cancer	GSE137140	Non-cancer	Male	45
GSM4071186	Non_cancer	GSE137140	Non-cancer	Male	66
GSM4071189	Non_cancer	GSE137140	Non-cancer	Male	55
GSM4071192	Non_cancer	GSE137140	Non-cancer	Male	37
GSM4071194	Non_cancer	GSE137140	Non-cancer	Male	55
GSM4071198	Non_cancer	GSE137140	Non-cancer	Male	35
GSM4071199	Non_cancer	GSE137140	Non-cancer	Male	67
GSM4071201	Non_cancer	GSE137140	Non-cancer	Male	57
GSM4071202	Non_cancer	GSE137140	Non-cancer	Male	52
GSM4071205	Non_cancer	GSE137140	Non-cancer	Male	39
GSM4071209	Non_cancer	GSE137140	Non-cancer	Male	36
GSM4071210	Non_cancer	GSE137140	Non-cancer	Male	54
GSM4071212	Non_cancer	GSE137140	Non-cancer	Male	65
GSM4071213	Non_cancer	GSE137140	Non-cancer	Male	38
GSM4071214	Non_cancer	GSE137140	Non-cancer	Male	38
GSM4071217	Non_cancer	GSE137140	Non-cancer	Male	36
GSM4071222	Non_cancer	GSE137140	Non-cancer	Male	35
GSM4071223	Non_cancer	GSE137140	Non-cancer	Male	46
GSM4071225	Non_cancer	GSE137140	Non-cancer	Male	49
GSM4071226	Non_cancer	GSE137140	Non-cancer	Male	39
GSM4071227	Non_cancer	GSE137140	Non-cancer	Male	41
GSM4071228	Non_cancer	GSE137140	Non-cancer	Male	50
GSM4071230	Non_cancer	GSE137140	Non-cancer	Male	53
GSM4071233	Non_cancer	GSE137140	Non-cancer	Male	47
GSM4071234	Non_cancer	GSE137140	Non-cancer	Male	36
GSM4071235	Non_cancer	GSE137140	Non-cancer	Male	58
GSM4071237	Non_cancer	GSE137140	Non-cancer	Male	40
GSM4071240	Non_cancer	GSE137140	Non-cancer	Male	38
GSM4071241	Non_cancer	GSE137140	Non-cancer	Male	51
GSM4071242	Non_cancer	GSE137140	Non-cancer	Male	40
GSM4071243	Non_cancer	GSE137140	Non-cancer	Male	52
GSM4071244	Non_cancer	GSE137140	Non-cancer	Male	81
GSM4071248	Non_cancer	GSE137140	Non-cancer	Male	52
GSM4071251	Non_cancer	GSE137140	Non-cancer	Male	36
GSM4071252	Non_cancer	GSE137140	Non-cancer	Male	60
GSM4071253	Non_cancer	GSE137140	Non-cancer	Male	47
GSM4071258	Non_cancer	GSE137140	Non-cancer	Male	44
GSM4071259	Non_cancer	GSE137140	Non-cancer	Male	37
GSM4071261	Non_cancer	GSE137140	Non-cancer	Male	44
GSM4071264	Non_cancer	GSE137140	Non-cancer	Male	45
GSM4071266	Non_cancer	GSE137140	Non-cancer	Male	38
GSM4071268	Non_cancer	GSE137140	Non-cancer	Male	36
GSM4071270	Non_cancer	GSE137140	Non-cancer	Male	39
GSM4071277	Non_cancer	GSE137140	Non-cancer	Male	37
GSM4071279	Non_cancer	GSE137140	Non-cancer	Male	52
GSM4071280	Non_cancer	GSE137140	Non-cancer	Male	50
GSM4071283	Non_cancer	GSE137140	Non-cancer	Male	38
GSM4071284	Non_cancer	GSE137140	Non-cancer	Male	54
GSM4071286	Non_cancer	GSE137140	Non-cancer	Male	38
GSM4071288	Non_cancer	GSE137140	Non-cancer	Male	38
GSM4071289	Non_cancer	GSE137140	Non-cancer	Male	38
GSM4071290	Non_cancer	GSE137140	Non-cancer	Male	39
GSM4071291	Non_cancer	GSE137140	Non-cancer	Male	36
GSM4071292	Non_cancer	GSE137140	Non-cancer	Male	38
GSM4071297	Non_cancer	GSE137140	Non-cancer	Male	50
GSM4071298	Non_cancer	GSE137140	Non-cancer	Male	51
GSM4071300	Non_cancer	GSE137140	Non-cancer	Male	37
GSM4071301	Non_cancer	GSE137140	Non-cancer	Male	39
GSM4071302	Non_cancer	GSE137140	Non-cancer	Male	35
GSM4071305	Non_cancer	GSE137140	Non-cancer	Male	38
GSM4071306	Non_cancer	GSE137140	Non-cancer	Male	38
GSM4071307	Non_cancer	GSE137140	Non-cancer	Male	38
GSM4071308	Non_cancer	GSE137140	Non-cancer	Male	38
GSM4071309	Non_cancer	GSE137140	Non-cancer	Male	36
GSM4071310	Non_cancer	GSE137140	Non-cancer	Male	35
GSM4071313	Non_cancer	GSE137140	Non-cancer	Male	53
GSM3522890	Non_cancer	GSE124158_GPL21263	Non-cancer	Female	50
GSM3522891	Non_cancer	GSE124158_GPL21263	Non-cancer	Female	47
GSM3522892	Non_cancer	GSE124158_GPL21263	Non-cancer	Female	43
GSM3522894	Non_cancer	GSE124158_GPL21263	Non-cancer	Female	41
GSM3522898	Non_cancer	GSE124158_GPL21263	Non-cancer	Female	44
GSM3522900	Non_cancer	GSE124158_GPL21263	Non-cancer	Female	40
GSM3522901	Non_cancer	GSE124158_GPL21263	Non-cancer	Female	37
GSM3522902	Non_cancer	GSE124158_GPL21263	Non-cancer	Female	43
GSM3522905	Non_cancer	GSE124158_GPL21263	Non-cancer	Female	63
GSM3522907	Non_cancer	GSE124158_GPL21263	Non-cancer	Female	66
GSM3522908	Non_cancer	GSE124158_GPL21263	Non-cancer	Female	37
GSM3522910	Non_cancer	GSE124158_GPL21263	Non-cancer	Female	51
GSM3522913	Non_cancer	GSE124158_GPL21263	Non-cancer	Female	39
GSM3522919	Non_cancer	GSE124158_GPL21263	Non-cancer	Female	72
GSM3522921	Non_cancer	GSE124158_GPL21263	Non-cancer	Female	47
GSM3522922	Non_cancer	GSE124158_GPL21263	Non-cancer	Female	46
GSM3522923	Non_cancer	GSE124158_GPL21263	Non-cancer	Female	46
GSM3522924	Non_cancer	GSE124158_GPL21263	Non-cancer	Female	41
GSM3522926	Non_cancer	GSE124158_GPL21263	Non-cancer	Female	58
GSM3522927	Non_cancer	GSE124158_GPL21263	Non-cancer	Female	57
GSM3522931	Non_cancer	GSE124158_GPL21263	Non-cancer	Female	46
GSM3522932	Non_cancer	GSE124158_GPL21263	Non-cancer	Female	52
GSM3522933	Non_cancer	GSE124158_GPL21263	Non-cancer	Female	44
GSM3522938	Non_cancer	GSE124158_GPL21263	Non-cancer	Female	45
GSM3522941	Non_cancer	GSE124158_GPL21263	Non-cancer	Female	45
GSM3522943	Non_cancer	GSE124158_GPL21263	Non-cancer	Female	43
GSM3522944	Non_cancer	GSE124158_GPL21263	Non-cancer	Female	45
GSM3522945	Non_cancer	GSE124158_GPL21263	Non-cancer	Female	45
GSM3522946	Non_cancer	GSE124158_GPL21263	Non-cancer	Female	56
GSM3522949	Non_cancer	GSE124158_GPL21263	Non-cancer	Female	53
GSM3522950	Non_cancer	GSE124158_GPL21263	Non-cancer	Female	42
GSM3522953	Non_cancer	GSE124158_GPL21263	Non-cancer	Female	40
GSM3522956	Non_cancer	GSE124158_GPL21263	Non-cancer	Female	39
GSM3522957	Non_cancer	GSE124158_GPL21263	Non-cancer	Female	73
GSM3522958	Non_cancer	GSE124158_GPL21263	Non-cancer	Female	36
GSM3522959	Non_cancer	GSE124158_GPL21263	Non-cancer	Female	40
GSM3522961	Non_cancer	GSE124158_GPL21263	Non-cancer	Female	35
GSM3522962	Non_cancer	GSE124158_GPL21263	Non-cancer	Female	51
GSM3522963	Non_cancer	GSE124158_GPL21263	Non-cancer	Female	62
GSM3522965	Non_cancer	GSE124158_GPL21263	Non-cancer	Female	68
GSM3522966	Non_cancer	GSE124158_GPL21263	Non-cancer	Female	35
GSM3522968	Non_cancer	GSE124158_GPL21263	Non-cancer	Female	54
GSM3522971	Non_cancer	GSE124158_GPL21263	Non-cancer	Female	35
GSM3522972	Non_cancer	GSE124158_GPL21263	Non-cancer	Female	58
GSM3522973	Non_cancer	GSE124158_GPL21263	Non-cancer	Female	35
GSM3522980	Non_cancer	GSE124158_GPL21263	Non-cancer	Female	51
GSM3522981	Non_cancer	GSE124158_GPL21263	Non-cancer	Female	63
GSM3522984	Non_cancer	GSE124158_GPL21263	Non-cancer	Female	35
GSM3522985	Non_cancer	GSE124158_GPL21263	Non-cancer	Female	55
GSM3522988	Non_cancer	GSE124158_GPL21263	Non-cancer	Female	60
GSM3522989	Non_cancer	GSE124158_GPL21263	Non-cancer	Female	57
GSM3522991	Non_cancer	GSE124158_GPL21263	Non-cancer	Female	58
GSM3522992	Non_cancer	GSE124158_GPL21263	Non-cancer	Female	35
GSM3522993	Non_cancer	GSE124158_GPL21263	Non-cancer	Female	61
GSM3522994	Non_cancer	GSE124158_GPL21263	Non-cancer	Female	57
GSM3522996	Non_cancer	GSE124158_GPL21263	Non-cancer	Female	67
GSM3522997	Non_cancer	GSE124158_GPL21263	Non-cancer	Female	69
GSM3523004	Non_cancer	GSE124158_GPL21263	Non-cancer	Female	74
GSM3523009	Non_cancer	GSE124158_GPL21263	Non-cancer	Female	46
GSM3523011	Non_cancer	GSE124158_GPL21263	Non-cancer	Female	35
GSM3523013	Non_cancer	GSE124158_GPL21263	Non-cancer	Female	65
GSM3523015	Non_cancer	GSE124158_GPL21263	Non-cancer	Male	49
GSM3523016	Non_cancer	GSE124158_GPL21263	Non-cancer	Male	45
GSM3523017	Non_cancer	GSE124158_GPL21263	Non-cancer	Male	60
GSM3523018	Non_cancer	GSE124158_GPL21263	Non-cancer	Male	51
GSM3523019	Non_cancer	GSE124158_GPL21263	Non-cancer	Male	45
GSM3523021	Non_cancer	GSE124158_GPL21263	Non-cancer	Male	67
GSM3523023	Non_cancer	GSE124158_GPL21263	Non-cancer	Male	53
GSM3523027	Non_cancer	GSE124158_GPL21263	Non-cancer	Male	74
GSM3523029	Non_cancer	GSE124158_GPL21263	Non-cancer	Male	46
GSM3523031	Non_cancer	GSE124158_GPL21263	Non-cancer	Male	61
GSM3523035	Non_cancer	GSE124158_GPL21263	Non-cancer	Male	70
GSM3523039	Non_cancer	GSE124158_GPL21263	Non-cancer	Male	40
GSM3523040	Non_cancer	GSE124158_GPL21263	Non-cancer	Male	50
GSM3523044	Non_cancer	GSE124158_GPL21263	Non-cancer	Male	73
GSM3523046	Non_cancer	GSE124158_GPL21263	Non-cancer	Male	70
GSM3523047	Non_cancer	GSE124158_GPL21263	Non-cancer	Male	51
GSM3523052	Non_cancer	GSE124158_GPL21263	Non-cancer	Male	74
GSM3523053	Non_cancer	GSE124158_GPL21263	Non-cancer	Male	59
GSM3523054	Non_cancer	GSE124158_GPL21263	Non-cancer	Male	63
GSM3523055	Non_cancer	GSE124158_GPL21263	Non-cancer	Male	53
GSM3523056	Non_cancer	GSE124158_GPL21263	Non-cancer	Male	54
GSM3523058	Non_cancer	GSE124158_GPL21263	Non-cancer	Male	38
GSM3523060	Non_cancer	GSE124158_GPL21263	Non-cancer	Male	41
GSM3523061	Non_cancer	GSE124158_GPL21263	Non-cancer	Male	76
GSM3523062	Non_cancer	GSE124158_GPL21263	Non-cancer	Male	43
GSM3523063	Non_cancer	GSE124158_GPL21263	Non-cancer	Male	37
GSM3523064	Non_cancer	GSE124158_GPL21263	Non-cancer	Male	47
GSM3523065	Non_cancer	GSE124158_GPL21263	Non-cancer	Male	51
GSM3523066	Non_cancer	GSE124158_GPL21263	Non-cancer	Male	60
GSM3523067	Non_cancer	GSE124158_GPL21263	Non-cancer	Male	49
GSM3523068	Non_cancer	GSE124158_GPL21263	Non-cancer	Male	58
GSM3523069	Non_cancer	GSE124158_GPL21263	Non-cancer	Male	43
GSM3523071	Non_cancer	GSE124158_GPL21263	Non-cancer	Male	53
GSM3523072	Non_cancer	GSE124158_GPL21263	Non-cancer	Male	52
GSM3523076	Non_cancer	GSE124158_GPL21263	Non-cancer	Male	64
GSM3523077	Non_cancer	GSE124158_GPL21263	Non-cancer	Male	50
GSM3523078	Non_cancer	GSE124158_GPL21263	Non-cancer	Male	52
GSM3523079	Non_cancer	GSE124158_GPL21263	Non-cancer	Male	56
GSM3523082	Non_cancer	GSE124158_GPL21263	Non-cancer	Male	63
GSM3523083	Non_cancer	GSE124158_GPL21263	Non-cancer	Male	65
GSM3523084	Non_cancer	GSE124158_GPL21263	Non-cancer	Male	78
GSM3523086	Non_cancer	GSE124158_GPL21263	Non-cancer	Male	55
GSM3523087	Non_cancer	GSE124158_GPL21263	Non-cancer	Male	57
GSM3523088	Non_cancer	GSE124158_GPL21263	Non-cancer	Male	55
GSM3523089	Non_cancer	GSE124158_GPL21263	Non-cancer	Male	71
GSM3523090	Non_cancer	GSE124158_GPL21263	Non-cancer	Male	63
GSM3523091	Non_cancer	GSE124158_GPL21263	Non-cancer	Male	39
GSM3523093	Non_cancer	GSE124158_GPL21263	Non-cancer	Male	47
GSM3523094	Non_cancer	GSE124158_GPL21263	Non-cancer	Male	50
GSM3523098	Non_cancer	GSE124158_GPL21263	Non-cancer	Male	60
GSM3523102	Non_cancer	GSE124158_GPL21263	Non-cancer	Male	51
GSM3523103	Non_cancer	GSE124158_GPL21263	Non-cancer	Male	51
GSM3523104	Non_cancer	GSE124158_GPL21263	Non-cancer	Male	50
GSM3523109	Non_cancer	GSE124158_GPL21263	Non-cancer	Male	56
GSM3523110	Non_cancer	GSE124158_GPL21263	Non-cancer	Male	45
GSM3523115	Non_cancer	GSE124158_GPL21263	Non-cancer	Male	49
GSM3523118	Non_cancer	GSE124158_GPL21263	Non-cancer	Male	50
GSM3523121	Non_cancer	GSE124158_GPL21263	Non-cancer	Male	43
GSM3523126	Non_cancer	GSE124158_GPL21263	Non-cancer	Male	39
GSM3523129	Non_cancer	GSE124158_GPL21263	Non-cancer	Male	40
GSM3523130	Non_cancer	GSE124158_GPL21263	Non-cancer	Male	37
GSM3523132	Non_cancer	GSE124158_GPL21263	Non-cancer	Male	45
GSM3523133	Non_cancer	GSE124158_GPL21263	Non-cancer	Male	37
GSM3523134	Non_cancer	GSE124158_GPL21263	Non-cancer	Male	35
GSM3523136	Non_cancer	GSE124158_GPL21263	Non-cancer	Male	38
GSM3523138	Non_cancer	GSE124158_GPL21263	Non-cancer	Male	36
GSM3523139	Non_cancer	GSE124158_GPL21263	Non-cancer	Male	37
GSM3523140	Non_cancer	GSE124158_GPL21263	Non-cancer	Male	41
GSM3523141	Non_cancer	GSE124158_GPL21263	Non-cancer	Male	35
GSM3523143	Non_cancer	GSE124158_GPL21263	Non-cancer	Male	41
GSM3523144	Non_cancer	GSE124158_GPL21263	Non-cancer	Male	42
GSM3523145	Non_cancer	GSE124158_GPL21263	Non-cancer	Male	40
GSM3523148	Non_cancer	GSE124158_GPL21263	Non-cancer	Male	45
GSM3523150	Non_cancer	GSE124158_GPL21263	Non-cancer	Male	44
GSM3523155	Non_cancer	GSE124158_GPL21263	Non-cancer	Male	35
GSM3523158	Non_cancer	GSE124158_GPL21263	Non-cancer	Male	35
GSM3523159	Non_cancer	GSE124158_GPL21263	Non-cancer	Male	35
GSM3523160	Non_cancer	GSE124158_GPL21263	Non-cancer	Male	35
GSM3523161	Non_cancer	GSE124158_GPL21263	Non-cancer	Male	35
GSM3523162	Non_cancer	GSE124158_GPL21263	Non-cancer	Male	35
[truncated: 8,353 more rows]
