# Supplementary material for: A novel serum m7G-harboring microRNA signature for cancer detection
Source: Front Genet. 2024 Feb 7;15:1270302. doi: 10.3389/fgene.2024.1270302 (PMC10879580; doi:10.3389/fgene.2024.1270302)
Supplement: Supplementary file 4 [file Table6.XLSX]

## Sheet: Sheet1
Table S6 The correlation between m7G-miRNAs and 12 miRNAs using Spearman correlation analysis
Object1	Object2	Correlation coefficient
m7G-miRNAs	miR-320a	0.891194
m7G-miRNAs	miR-663a	0.884006
m7G-miRNAs	miR-320b	0.873816
m7G-miRNAs	miR-296-3p	0.842597
m7G-miRNAs	miR-320e	0.776929
m7G-miRNAs	miR-320c	0.736745
m7G-miRNAs	miR-92b-3p	0.729364
m7G-miRNAs	miR-320d	0.705486
m7G-miRNAs	let-7a-5p	0.63068
m7G-miRNAs	miR-23b-5p	0.520003
m7G-miRNAs	miR-193a-5p	0.467209
m7G-miRNAs	miR-125a-3p	-0.719909
miR-92b-3p	m7G-miRNAs	0.729364
miR-92b-3p	miR-320b	0.682931
miR-92b-3p	miR-320e	0.670493
miR-92b-3p	miR-320a	0.654421
miR-92b-3p	miR-320c	0.627653
miR-92b-3p	miR-320d	0.621064
miR-92b-3p	miR-663a	0.614327
miR-92b-3p	miR-296-3p	0.612789
miR-92b-3p	let-7a-5p	0.569015
miR-92b-3p	miR-193a-5p	0.449159
miR-92b-3p	miR-23b-5p	0.377382
miR-92b-3p	miR-125a-3p	-0.414253
miR-663a	m7G-miRNAs	0.884006
miR-663a	miR-320a	0.742739
miR-663a	miR-296-3p	0.740729
miR-663a	miR-320b	0.684842
miR-663a	miR-92b-3p	0.614327
miR-663a	miR-320e	0.594845
miR-663a	miR-320d	0.553444
miR-663a	miR-320c	0.548703
miR-663a	let-7a-5p	0.528997
miR-663a	miR-23b-5p	0.475552
miR-663a	miR-193a-5p	0.344968
miR-663a	miR-125a-3p	-0.7204
miR-320e	m7G-miRNAs	0.776929
miR-320e	miR-320b	0.76756
miR-320e	miR-320a	0.7305
miR-320e	miR-320c	0.712951
miR-320e	miR-320d	0.690897
miR-320e	miR-92b-3p	0.670493
miR-320e	miR-296-3p	0.62963
miR-320e	miR-663a	0.594845
miR-320e	let-7a-5p	0.557184
miR-320e	miR-193a-5p	0.466011
miR-320e	miR-23b-5p	0.397498
miR-320e	miR-125a-3p	-0.442339
miR-320d	miR-320b	0.779081
miR-320d	miR-320a	0.751731
miR-320d	miR-320c	0.748231
miR-320d	m7G-miRNAs	0.705486
miR-320d	miR-320e	0.690897
miR-320d	miR-92b-3p	0.621064
miR-320d	miR-663a	0.553444
miR-320d	miR-296-3p	0.541755
miR-320d	let-7a-5p	0.506709
miR-320d	miR-193a-5p	0.480828
miR-320d	miR-23b-5p	0.471994
miR-320d	miR-125a-3p	-0.335983
miR-320c	miR-320b	0.828711
miR-320c	miR-320d	0.748231
miR-320c	miR-320a	0.747014
miR-320c	m7G-miRNAs	0.736745
miR-320c	miR-320e	0.712951
miR-320c	miR-92b-3p	0.627653
miR-320c	miR-296-3p	0.551174
miR-320c	miR-663a	0.548703
miR-320c	miR-193a-5p	0.51562
miR-320c	let-7a-5p	0.485113
miR-320c	miR-23b-5p	0.395454
miR-320c	miR-125a-3p	-0.366448
miR-320b	m7G-miRNAs	0.873816
miR-320b	miR-320a	0.87124
miR-320b	miR-320c	0.828711
miR-320b	miR-320d	0.779081
miR-320b	miR-320e	0.76756
miR-320b	miR-296-3p	0.698863
miR-320b	miR-663a	0.684842
miR-320b	miR-92b-3p	0.682931
miR-320b	let-7a-5p	0.556722
miR-320b	miR-193a-5p	0.508062
miR-320b	miR-23b-5p	0.484611
miR-320b	miR-125a-3p	-0.499056
miR-320a	m7G-miRNAs	0.891194
miR-320a	miR-320b	0.87124
miR-320a	miR-296-3p	0.762994
miR-320a	miR-320d	0.751731
miR-320a	miR-320c	0.747014
miR-320a	miR-663a	0.742739
miR-320a	miR-320e	0.7305
miR-320a	miR-92b-3p	0.654421
miR-320a	let-7a-5p	0.575297
miR-320a	miR-23b-5p	0.536935
miR-320a	miR-193a-5p	0.43498
miR-320a	miR-125a-3p	-0.552907
miR-296-3p	m7G-miRNAs	0.842597
miR-296-3p	miR-320a	0.762994
miR-296-3p	miR-663a	0.740729
miR-296-3p	miR-320b	0.698863
miR-296-3p	miR-320e	0.62963
miR-296-3p	miR-92b-3p	0.612789
miR-296-3p	let-7a-5p	0.577154
miR-296-3p	miR-320c	0.551174
miR-296-3p	miR-320d	0.541755
miR-296-3p	miR-23b-5p	0.480653
miR-296-3p	miR-193a-5p	0.407412
miR-296-3p	miR-125a-3p	-0.594041
miR-23b-5p	miR-320a	0.536935
miR-23b-5p	m7G-miRNAs	0.520003
miR-23b-5p	miR-320b	0.484611
miR-23b-5p	miR-296-3p	0.480653
miR-23b-5p	miR-663a	0.475552
miR-23b-5p	miR-320d	0.471994
miR-23b-5p	let-7a-5p	0.424161
miR-23b-5p	miR-320e	0.397498
miR-23b-5p	miR-320c	0.395454
miR-23b-5p	miR-92b-3p	0.377382
miR-23b-5p	miR-193a-5p	0.247986
miR-23b-5p	miR-125a-3p	-0.345681
miR-193a-5p	miR-320c	0.51562
miR-193a-5p	miR-320b	0.508062
miR-193a-5p	miR-320d	0.480828
miR-193a-5p	m7G-miRNAs	0.467209
miR-193a-5p	miR-320e	0.466011
miR-193a-5p	miR-92b-3p	0.449159
miR-193a-5p	miR-320a	0.43498
miR-193a-5p	miR-296-3p	0.407412
miR-193a-5p	miR-663a	0.344968
miR-193a-5p	let-7a-5p	0.30827
miR-193a-5p	miR-23b-5p	0.247986
miR-193a-5p	miR-125a-3p	-0.136362
miR-125a-3p	miR-193a-5p	-0.136362
miR-125a-3p	miR-320d	-0.335983
miR-125a-3p	miR-23b-5p	-0.345681
miR-125a-3p	miR-320c	-0.366448
miR-125a-3p	let-7a-5p	-0.389562
miR-125a-3p	miR-92b-3p	-0.414253
miR-125a-3p	miR-320e	-0.442339
miR-125a-3p	miR-320b	-0.499056
miR-125a-3p	miR-320a	-0.552907
miR-125a-3p	miR-296-3p	-0.594041
miR-125a-3p	m7G-miRNAs	-0.719909
miR-125a-3p	miR-663a	-0.7204
let-7a-5p	m7G-miRNAs	0.63068
let-7a-5p	miR-296-3p	0.577154
let-7a-5p	miR-320a	0.575297
let-7a-5p	miR-92b-3p	0.569015
let-7a-5p	miR-320e	0.557184
let-7a-5p	miR-320b	0.556722
let-7a-5p	miR-663a	0.528997
let-7a-5p	miR-320d	0.506709
let-7a-5p	miR-320c	0.485113
let-7a-5p	miR-23b-5p	0.424161
let-7a-5p	miR-193a-5p	0.30827
let-7a-5p	miR-125a-3p	-0.389562
