# Supplementary material for: A novel serum m7G-harboring microRNA signature for cancer detection
Source: Front Genet. 2024 Feb 7;15:1270302. doi: 10.3389/fgene.2024.1270302 (PMC10879580; doi:10.3389/fgene.2024.1270302)
Supplement: Supplementary file 5 [file Table4.XLSX]

## Sheet: 22 DE m7G-miRNA
Table S4-1 A list of significantly differentially expressed m7G target miRNAs, according to the criteria of FDR < 0.05 and |log2(FC)| > 1.
miRNA	logFC	AveExpr	t-statistic	P	Padj	B-statistic
miR-320e	4.1644	2.23099	80.1805	0	0	2491.02
let-7a-5p	3.67146	1.05684	63.1181	0	0	1675.96
miR-320d	3.45511	2.60095	68.0346	0	0	1903.68
let-7c-5p	3.41373	0.804903	60.0319	0	0	1536.89
let-7e-5p	2.93717	0.441087	56.014	0	0	1361.01
miR-320b	2.72139	4.61979	94.9365	0	0	3232.31
miR-320c	2.61012	3.59792	68.1406	0	0	1908.67
let-7b-5p	2.60608	1.81557	48.2736	0	0	1041.62
miR-92b-3p	2.36385	4.47413	72.4057	0	0	2111.54
miR-320a	2.17374	5.62897	116.065	0	0	4304.63
miR-342-5p	2.11279	5.22789	76.3519	0	0	2302.8
miR-92a-3p	2.10001	5.66721	73.044	0	0	2142.27
miR-23b-5p	2.03618	-0.573091	44.0303	0	0	879.248
miR-382-5p	1.93298	-0.0159735	40.2229	0	0	742.36
miR-296-3p	1.83585	6.41261	100.296	0	0	3504.69
miR-663a	1.58747	11.2851	128.65	0	0	4933.83
miR-375	1.48649	1.50917	27.5832	1.13e-161	1.75e-161	357.82
miR-196a-5p	1.48481	0.586277	28.8911	1.39e-176	2.22e-176	392.11
miR-193a-5p	1.38126	3.27434	36.0985	7.06e-269	1.37e-268	604.421
miR-432-5p	1.3154	0.657922	27.8615	8.5e-165	1.33e-164	365.001
miR-505-5p	1.19147	2.11715	25.4867	5.06e-139	7.57e-139	305.737
miR-125a-3p	-2.80642	5.1936	-75.4809	0	0	2260.33
Notes：AveExpr: average expression of special miRNA. logFC: log (Fold change).

## Sheet: 12 candidate m7G-miRNA
Table S4 -2 List of 12 m7G target miRNA obtained by using LASSO method
miRNA	Coefficient
miR-320e	0.0818635
let-7a-5p	0.0257425
miR-320d	0.00588096
miR-320b	0.331932
miR-320c	0.0698028
miR-92b-3p	0.120667
miR-320a	0.36071
miR-23b-5p	-0.0189058
miR-296-3p	0.396262
miR-663a	1.21499
miR-193a-5p	0.0550229
miR-125a-3p	-0.297698
