# Supplementary material for: A novel serum m7G-harboring microRNA signature for cancer detection
Source: Front Genet. 2024 Feb 7;15:1270302. doi: 10.3389/fgene.2024.1270302 (PMC10879580; doi:10.3389/fgene.2024.1270302)
Supplement: Supplementary file 6 [file Table1.XLSX]

## Sheet: All datasets
Table S1 List of datasets used in this study
GEO number	GPL	Platforms	Number of samples	Non_cancer	Tumor	Gender	Age	Stage (cTNM 1997)
GSE106817	GPL21263	3D-Gene Human miRNA V21_1.0.0	3951	2759	1192	NA	22 - 82	I;II;III;IV
GSE112264	GPL21263	3D-Gene Human miRNA V21_1.0.0	1300	41	1259	1300 M	10 - 93	NA
GSE113486	GPL21263	3D-Gene Human miRNA V21_1.0.0	932	100	832	343F; 589M	17 - 93	NA
GSE113740	GPL21263	3D-Gene Human miRNA V21_1.0.0	1349	1023	326	307F; 1021M; 21NA	7 - 89	I;II;III;IV
GSE122497	GPL21263	3D-Gene Human miRNA V21_1.0.0	5531	4965	566	2843F; 2688M	20 - 100	I;II;III;IV
GSE137140	GPL21263	3D-Gene Human miRNA V21_1.0.0	3744	2178	1566	1729F; 2015M	7 - 88	NA
GSE139031	GPL21263	3D-Gene Human miRNA V21_1.0.0	327	157	170	157F; 170M	14 - 87	NA
GSE85589	GPL19117	Affymetrix Multispecies miRNA-4 Array	119	19	100	35F; 84M	23 - 83	NA
GSE164174	GPL21263	3D-Gene Human miRNA V21_1.0.0	2934	1417	1517	882F; 2052M	20 - 90	I;II
GSE124158	GPL18941	3D-Gene Human miRNA V20_1.0.0	30	0	30	NA	NA	NA
	GPL21263	3D-Gene Human miRNA V21_1.0.0	485	275	210	125F; 150 M; 210 NA	35 - 80	NA
Notes: N: non-cancer; C: cancer; M: Male; F: Female;
