# Supplementary material for: A novel serum m7G-harboring microRNA signature for cancer detection
Source: Front Genet. 2024 Feb 7;15:1270302. doi: 10.3389/fgene.2024.1270302 (PMC10879580; doi:10.3389/fgene.2024.1270302)
Supplement: Supplementary file 7 [file Table5.XLSX]

## Sheet: GO enrichment of 33 m7G-miRNAs
Table S5. Functional annotation for 33 m7G target miRNAs
GO term	Description	P	Padj	q	gene symbles	Count
GO:1903311	regulation of mRNA metabolic process	3.07e-09	9.69e-08	6.1e-08	CNOT6L/CNOT7/DDX5/E2F1/FASTK/HSPA8/MEX3D/NANOS1/NPM1/PAF1/REST/SRPK2/UBC/ZBTB7A/CPEB3/DAZAP1/FXR2/HNRNPK/PDE12/XRN1/DIS3/MAPK14/PSMB8/RBM24/RBM7/TRIM71/BTG2/ELAVL4/GDNF/PABPN1/CELF1/CELF2/FXR1/HNRNPA1/PRDX6/RNPS1/SF1/YWHAZ/AXIN2/DCP1A/MBNL2/PSMD7/PUF60/QKI/SERBP1/SRSF10/TAF15/YTHDC1/SAMD4A/EXOSC3/PRKCD/SRSF7/ZFP36L1/AHCYL1/CELF6/FMR1/GTPBP1/PAIP1/RBM5/SRSF6/TNRC6A/TOB1/HNRNPA0/RNF20/IGF2BP2/MBNL1…	155
GO:0043484	regulation of RNA splicing	4e-09	1.24e-07	7.8e-08	AHNAK/DDX5/FASTK/HABP4/HSPA8/REST/SRPK2/ZBTB7A/DAZAP1/FXR2/HNRNPK/RBM20/RBM24/RBM7/CELF1/CELF2/FXR1/HNRNPA1/PRDX6/RNPS1/SF1/ESRP1/MBNL2/PIK3R1/PUF60/QKI/SRSF10/YTHDC1/PTBP2/SRSF7/CELF6/FMR1/RBM5/SRSF6/MBNL1/KHDRBS2/NCL/CELF4/CLK3/RRP1B/RBM23/SRSF1/RBM10/CELF3/MBNL3/TIA1/NOVA1/SFSWAP/SRSF5/FAM172A/U2AF2/WTAP/HNRNPL/HNRNPF/HNRNPH2/SREK1/SRSF9/RBM25/DYRK1A/HNRNPA2B1/KHDRBS3/RBFOX2/RBM12/SRPK1/CLK1/T…	82
GO:0050684	regulation of mRNA processing	5.7e-09	1.7e-07	1.07e-07	DDX5/HSPA8/PAF1/REST/SRPK2/ZBTB7A/CPEB3/DAZAP1/FXR2/HNRNPK/RBM24/RBM7/PABPN1/CELF1/CELF2/FXR1/HNRNPA1/PRDX6/RNPS1/SF1/MBNL2/PUF60/QKI/SRSF10/YTHDC1/SRSF7/ZFP36L1/AHCYL1/CELF6/FMR1/RBM5/SRSF6/RNF20/MBNL1/KHDRBS2/NCL/SLTM/CELF4/RBM23/SRSF1/RBM10/CELF3/MBNL3/TIA1/NOVA1/SFSWAP/SRSF5/FAM172A/SUPT6H/U2AF2/CPEB1/WTAP/HNRNPL/SREK1/SRSF9/RBM25/DYRK1A/HNRNPA2B1/KHDRBS3/RBFOX2/SRPK1/TRA2B/PTBP1/SLC39A5/SRSF…	80
GO:0031050	dsRNA processing	0.000258069	0.00179451	0.00112968	DDX5/MYCN/STAT3/NCOR2/LIN28A/LIN28B/TRIM71/IL6/NCOR1/AGO4/MAP2K1/SMAD3/TNF/DICER1/PPP3CA/SMAD1/TSNAX/TSN/ESR1/SMAD2/DGCR8/TGFB1/AGO1/SNIP1/HNRNPA2B1/EGFR/DROSHA/PRKRA/PUM2	29
GO:0061013	regulation of mRNA catabolic process	0.00103698	0.00551971	0.00347478	CNOT6L/CNOT7/E2F1/FASTK/HSPA8/MEX3D/NANOS1/NPM1/UBC/CPEB3/FXR2/PDE12/XRN1/DIS3/MAPK14/PSMB8/RBM24/TRIM71/BTG2/ELAVL4/GDNF/FXR1/YWHAZ/AXIN2/DCP1A/PSMD7/SERBP1/TAF15/SAMD4A/EXOSC3/PRKCD/ZFP36L1/FMR1/GTPBP1/PAIP1/TNRC6A/TOB1/HNRNPA0/IGF2BP2/SYNCRIP/SET/PSMF1/RBM10/MOV10/VIM/VIP/YBX1/ELAVL1/TNPO1/YWHAB/PSMA4/LARP1/MTOR/ZFP36L2/TARDBP/APEX1/CSDC2/DCP2/ROCK2/UBB/YTHDF2/PABPC1/ROCK1/TNRC6C/YTHDF3/ALKBH5…	84
GO:0043488	regulation of mRNA stability	0.00195444	0.00925668	0.00582728	CNOT6L/E2F1/FASTK/HSPA8/MEX3D/NPM1/UBC/CPEB3/FXR2/PDE12/XRN1/DIS3/MAPK14/PSMB8/RBM24/TRIM71/ELAVL4/GDNF/FXR1/YWHAZ/AXIN2/DCP1A/PSMD7/SERBP1/TAF15/SAMD4A/EXOSC3/PRKCD/ZFP36L1/FMR1/PAIP1/HNRNPA0/IGF2BP2/SYNCRIP/SET/PSMF1/RBM10/MOV10/VIM/VIP/YBX1/ELAVL1/TNPO1/YWHAB/PSMA4/LARP1/MTOR/ZFP36L2/TARDBP/APEX1/CSDC2/DCP2/ROCK2/UBB/YTHDF2/PABPC1/ROCK1/YTHDF3/ALKBH5/MYEF2/DND1/FASTKD5/KHSRP/PSMA1/YBX3/ZFP36/P…	75
GO:0050658	RNA transport	0.00293669	0.0131458	0.00827553	CDC40/NPM1/NUP35/TGFBR2/ATXN2/NUP210/NXF1/PARP11/SMG5/FYTTD1/PABPN1/RAN/HNRNPA1/RNPS1/EIF4E/EIF5A/KIF5C/NUP50/PURA/QKI/SEH1L/SIDT2/SRSF11/YTHDC1/ZC3H11A/SRSF7/ZFP36L1/FLOT1/FMR1/MYO1C/RFTN1/SRSF6/SMG7/IGF2BP2/NXT2/SRSF1/POLDIP3/RFTN2/SDAD1/YBX1/EIF5A2/G3BP2/NUP43/TSC1/SRSF5/SMG6/SUPT6H/U2AF2/AGFG1/NUP62CL/TERF2/UPF2/CASC3/POM121C/SRSF9/THOC1/PHAX/HNRNPA2B1/NUP188/MCM3AP/ALKBH5/SRSF2/ARC/NUP54/RBM…	79
GO:0043487	regulation of RNA stability	0.00332046	0.0144425	0.00909183	CNOT6L/E2F1/FASTK/HSPA8/MEX3D/NPM1/UBC/CPEB3/FXR2/PDE12/XRN1/DIS3/LIN28B/MAPK14/PSMB8/RBM24/TNFRSF1B/TRIM71/ELAVL4/GDNF/FXR1/YWHAZ/AXIN2/DCP1A/PSMD7/SERBP1/TAF15/SAMD4A/EXOSC3/PRKCD/ZFP36L1/FMR1/PAIP1/HNRNPA0/IGF2BP2/SYNCRIP/SET/PSMF1/RBM10/MOV10/VIM/VIP/YBX1/ELAVL1/TNPO1/YWHAB/PSMA4/LARP1/MTOR/ZFP36L2/TARDBP/APEX1/CSDC2/DCP2/ROCK2/UBB/YTHDF2/PABPC1/ROCK1/YTHDF3/ALKBH5/MYEF2/DND1/FASTKD5/KHSRP/PS…	77
GO:0031053	primary miRNA processing	0.00419492	0.0173225	0.0109049	STAT3/LIN28B/IL6/SMAD3/SMAD1/SMAD2/DGCR8/HNRNPA2B1/DROSHA	9
GO:0006403	RNA localization	0.00514973	0.0203028	0.0127811	CDC40/MEX3D/NPM1/NUP35/TGFBR2/ZNF385A/ATXN2/NUP210/NXF1/PARP11/SMG5/FYTTD1/NHP2/PABPN1/RAN/CCT3/HNRNPA1/RNPS1/BICD1/EIF4E/EIF5A/KIF5C/NUP50/PURA/QKI/SEH1L/SIDT2/SRSF11/YTHDC1/ZC3H11A/EXOSC3/SRSF7/ZFP36L1/FLOT1/FMR1/MYO1C/RFTN1/SRSF6/SMG7/IGF2BP2/NXT2/SRSF1/POLDIP3/RFTN2/SDAD1/YBX1/EIF5A2/G3BP2/NUP43/TSC1/SRSF5/SMG6/SUPT6H/U2AF2/AGFG1/NUP62CL/TERF2/UPF2/CASC3/POM121C/SRSF9/THOC1/CCT6A/DCP2/PHAX/HN…	90
GO:0050779	RNA destabilization	0.00680282	0.0254948	0.0160495	CNOT6L/MEX3D/CPEB3/LIN28B/RBM24/TNFRSF1B/TRIM71/ZFP36L1/MOV10/ZFP36L2/TARDBP/ROCK2/YTHDF2/ROCK1/YTHDF3/DND1/KHSRP/ZFP36	18
GO:0048255	mRNA stabilization	0.00812227	0.0295131	0.0185791	E2F1/MAPK14/RBM24/ELAVL4/GDNF/AXIN2/TAF15/PAIP1/HNRNPA0/SYNCRIP/RBM10/VIP/YBX1/ELAVL1/LARP1/MTOR/TARDBP/PABPC1/DND1/YBX3/ZFP36/ANGEL2/HNRNPU/FUS	24
GO:0051028	mRNA transport	0.00880745	0.031488	0.0198223	CDC40/NUP35/NUP210/NXF1/PARP11/SMG5/FYTTD1/PABPN1/HNRNPA1/RNPS1/EIF4E/EIF5A/KIF5C/NUP50/QKI/SEH1L/SRSF11/YTHDC1/ZC3H11A/SRSF7/ZFP36L1/FMR1/MYO1C/SRSF6/SMG7/IGF2BP2/NXT2/SRSF1/POLDIP3/EIF5A2/G3BP2/NUP43/SRSF5/SMG6/SUPT6H/U2AF2/AGFG1/UPF2/CASC3/POM121C/SRSF9/THOC1/HNRNPA2B1/NUP188/MCM3AP/ALKBH5/SRSF2/ARC/NUP54/KHSRP/NUP153/NUP160/ZFP36/HSF1/CHTOP/ENY2/WDR33/CPSF4/MAGOHB/NCBP2	60
GO:0061157	mRNA destabilization	0.0145691	0.0472635	0.0297534	CNOT6L/MEX3D/CPEB3/RBM24/TRIM71/ZFP36L1/MOV10/ZFP36L2/TARDBP/ROCK2/YTHDF2/ROCK1/YTHDF3/DND1/KHSRP/ZFP36	16
GO:0030111	regulation of Wnt signaling pathway	7.61611e-11	3.38575e-09	2.1314e-09	AMER2/APCDD1/APP/BAMBI/CAPRIN2/CSNK1G1/DAB2/LYPD6/SOX4/STK11/TCF7L1/TMEM64/TNKS2/TLE4/CTNNBIP1/APC/CBFB/CSNK2A1/FGFR2/GRB10/LRP4/MAPK14/PPP2CA/PSMB8/TNFAIP3/CHD8/BMP2/FGF9/NOG/PIN1/STK3/UBR5/LMBR1L/RNF220/AXIN2/BTRC/CCDC88C/FZD6/GNAQ/GSKIP/KANK1/LATS2/LRP6/NKD1/PPP2R1A/PSMD7/RECK/RSPO3/SALL1/SMURF2/TRABD2B/WIF1/WNT10B/WNT3A/YAP1/SMAD3/BICC1/RSPO2/SNAI2/TCF7L2/WNK1/CCNY/ISL1/SOX2/SPIN1/TMEM170B/TM…	172
GO:0001837	epithelial to mesenchymal transition	2.77921e-10	1.0825e-08	6.81454e-09	BAMBI/DAB2/DDX5/HAS2/HIF1A/HMGA2/SMAD7/TGFB1I1/TGFBR2/TMEM100/GATA3/PTEN/TBX5/CRB2/FGFR2/PPP2CA/SPRED2/BMP2/JAG1/NOG/SPRED1/SPRY1/TGFBR1/IL6/TGFB2/AXIN2/FGFR1/LRP6/PDCD4/RTN4/TGFBR3/WNT4/SMAD3/CLASP1/SNAI2/TCF7L2/ACVR1/EOMES/FOXF2/ISL1/PDPN/SMAD2/ALX1/DLG5/FOXA1/BMP5/COL1A1/GREM1/SNAI1/SOX9/DAB2IP/KBTBD8/TRIM62/SPRED3/DAG1/EFNA1/IL17RD/TGFB1/MTOR/DACT3/EZH2/HNRNPAB/MSX1/SDCBP/SPRY2/WNT16/GCNT2/LD…	83
GO:0007219	Notch signaling pathway	2.99916e-09	9.61819e-08	6.05485e-08	APP/KAT2B/STAT3/TGFBR2/TMEM100/ZBTB7A/BCL6/BMP2K/ONECUT1/LFNG/SEL1L/ADAM10/BMP2/JAG1/NCSTN/PTP4A3/NEUROD4/TGFB2/TSPAN14/CHAC1/DLL1/FAT4/FBXW7/MIB1/TSPAN5/YAP1/ZNF423/SNAI2/CEBPA/CNTN1/HES1/HIF1AN/SLC35C1/KIT/MESP1/SORBS2/CDK6/FOXA1/HNF1B/APH1B/GDPD5/ROBO1/ROBO2/DLL4/GATA5/MAML1/PDCD10/PSEN2/SNAI1/SOX9/YBX1/DTX2/GATA2/WWP2/PBX1/BEND6/ASCL1/DLK2/HES7/CBFA2T2/KCNA5/MAML3/NOTCH2/POGLUT1/EGFL7/TRAF7/S…	98
GO:0072331	signal transduction by p53 class mediator	5.4434e-08	1.2355e-06	7.77773e-07	ACER2/AEN/CDKN1A/CNOT6L/CNOT7/DDX5/E2F1/RBBP7/RPA2/SOX4/STK11/TNKS1BP1/TOPORS/TP73/USP28/ZNF385A/RBL2/E2F7/HNRNPK/BCL2L12/BRPF1/CASP2/CSNK2A1/MAPK14/TAF9B/TP53INP1/TRIAP1/BTG2/SPRED2/PIN1/RFFL/SPRED1/BCL2/CARM1/CDK5R1/CHEK1/PHLDA3/PLAGL1/PPM1D/PRKAB2/TAF15/TBP/PHF20/DDIT4/HEXIM1/RNF34/SIRT1/SNAI2/NDRG1/PPP1R13B/PPP1R13L/MDM4/TAF3/MAPKAPK5/CDK2/RBBP8/TAF5/JMY/RPS6KA6/TAF11/SSRP1/CDIP1/SNAI1/TAF4B/…	122
GO:0000187	activation of MAPK activity	1.553e-07	3.13812e-06	1.97552e-06	MAP3K11/MAP3K12/MAP3K5/MAP3K9/MAPK1/TAOK2/TNFSF11/TP73/UBC/MAP3K2/MAP3K13/MAP3K7/DUSP6/MAP2K7/MAP3K10/MAPK14/AVPI1/BMP2/TLR4/UBE2V1/PAK3/CRKL/GHR/INSR/IRAK2/MAP2K1/RET/TAB3/TNF/PLCE1/THBS1/MAPKAPK5/FRS2/IGF1/KIT/DUSP7/DUSP9/TRAF6/DUSP5/GNG3/PIK3CB/STK39/DAB2IP/MAP2K4/ADORA2B/NTF3/CXCR4/PTPN1/GRM1/GRM4/MAP2K6/NTRK3/TAOK1/CD81/PRKAA1/PROK2/TGFA/S1PR2/UBE2N/FGF10/MDFIC/UBB/HGF/SHC1/TAB2/EGF/MAP2K3/W…	78
GO:0038127	ERBB signaling pathway	3.35463e-06	4.46776e-05	2.81255e-05	APP/ERBB3/EREG/GAB1/MAPK1/PTPN3/RASSF2/RPS6KA5/SOS1/TSG101/PIK3CA/PTPN18/SH3TC2/SPRY1/FASLG/CBLC/FBXW7/PIK3R1/PTPRJ/PTPRR/RTN4/SH3GL2/SOCS5/CBLB/ARF4/CCDC88A/CDC37/CUL5/GRB2/HBEGF/PLCE1/SH3KBP1/CDC42/RHBDF2/ERBB2/FER/STAM2/PTPN12/MVB12B/PIK3C2A/PLCG1/ABL1/ADRA2A/RAB7A/SOX9/DAB2IP/HSP90AA1/NCK2/FAM83B/TGFB1/TGFA/SLC30A10/SPRY2/SNX5/ADAM17/CBL/SHC1/EGFR/ERRFI1/PSEN1/ERBB4/GRB7/EGF/KIF16B/NRG1/IQGAP…	70
GO:0042110	T cell activation	6.72289e-05	0.000583254	0.000367171	CD274/IRF1/MAP3K8/PDCD1LG2/RORC/SMAD7/SOCS6/SOS1/SOX4/STAT3/STK11/TGFBR2/TNFRSF21/TNFSF11/BCL6/GATA3/NEDD4/PIK3CA/RORA/TFRC/BTN2A2/CBFB/FLOT2/IFNG/IRF4/LFNG/PRDM1/SIT1/SLC7A1/THY1/TNFRSF1B/TNFSF4/VTCN1/EFNB1/NCSTN/TMEM98/YES1/IL6/LMBR1L/PAK3/SOX12/ATP7A/BCL2/BTLA/CCND3/CD28/CHD7/CYP26B1/EBI3/EFNB2/FKBP1A/IHH/MYB/PAG1/PIK3R1/SOCS5/TNFSF13B/WNT4/ZBTB16/SMAD3/CARD11/DUSP10/IL1A/LMO1/LRRC32/PAWR/ZFP3…	185
GO:0001782	B cell homeostasis	8.91603e-05	0.000743502	0.000468051	HIF1A/SOS1/DOCK11/BAK1/TNFAIP3/BCL2/TNFSF13B/BCL2L11/BCL10/MEF2C/ABL1/LYN/SPNS2/NCKAP1L/PPP2R3C/ADA/DOCK10/BAX/CASP3	19
GO:0070849	response to epidermal growth factor	9.21031e-05	0.000765073	0.00048163	MAPK1/PPP1R9B/BAG4/SNAI2/ZFP36L1/DUSP22/INPP5K/ERBB2/NCL/PTPN12/COL1A1/PLCG1/SOX9/DAB2IP/ASCL1/PAX2/ZFP36L2/CBL/EGFR/ERRFI1/ERBB4/IQGAP1/KNSTRN/PDPK1/ID1/ZFP36/STAT5B	27
GO:0030098	lymphocyte differentiation	0.000203251	0.00148544	0.000935115	DNAJB9/HMGB3/IRF1/RORC/SMAD7/SOS1/SOX4/STAT3/STK11/TGFBR2/ZBTB7A/BCL6/DOCK11/GATA3/ONECUT1/RORA/BAK1/BTN2A2/CBFB/IFNG/IRF4/LFNG/PRDM1/SYVN1/TNFSF4/KLF6/TMEM98/IL6/LMBR1L/SOX12/ATP7A/BCL2/CD28/CHD7/CYP26B1/DLL1/FLT3/IHH/MYB/PIK3R1/PTPRJ/SOCS5/WNT4/ZBTB16/CARD11/DUSP10/IL1A/PLCL2/ZFP36L1/EGR3/EOMES/KDELR1/SP3/TPD52/SOX13/ERBB2/KIT/RUNX1/CDK6/EGR1/FZD5/LRRC8A/SATB1/FOXN1/ITPKB/RNF41/RUNX2/IL11/POU2A…	143
GO:0007179	transforming growth factor beta receptor signaling pathway	6.67352e-11	3.0294e-09	1.90707e-09	ADAM9/BAMBI/DAB2/FURIN/RASL11B/SMAD7/STK11/TGFB1I1/TGFBR2/UBC/ZBTB7A/ZFYVE9/MAP3K7/ONECUT1/CDH5/CDKN2B/CGN/ITGA8/SPRED2/FBN1/PIN1/SPRED1/SPRY1/TGFBR1/APPL2/LTBP4/TGFB2/BMPR1A/FERMT2/FNTA/SMAD5/SMURF2/TGFBR3/ZYX/SMAD3/LRRC32/SIRT1/ACVR1/CHST11/CITED2/CREB1/DUSP22/PEG10/SMAD1/SOX11/THBS1/ZNF451/FUT8/FOXH1/SMAD2/HPGD/ONECUT2/PTPRK/DKK3/GLG1/SMURF1/HTRA3/SKIL/APPL1/ASPN/CDKN1C/COL1A2/ING2/SKI/AMHR2/D…	105
GO:0048010	vascular endothelial growth factor receptor signaling pathway	1.22193e-05	0.000138428	8.71436e-05	CRK/HIF1A/NEDD4/PIK3CA/GRB10/MAPK14/VAV3/FGF9/NCKAP1/VEGFA/ITGB3/ELMO2/FGF18/PIK3R1/SH2D2A/ELMO1/PRKD1/RAC1/CDC42/FZD4/PGF/PIK3CB/DAB2IP/ITGA5/ITGAV/HSP90AA1/NCK1/PTPN1/CADM4/KDR/NCK2/NCKAP1L/PIK3R2/PXN/VEGFC/FGF10/NRP1/ROCK2/MMRN2/RHOA/ROCK1/SULF1/EPN2/NRP2/PRKCB/SHB/VAV2/VEGFB/WASF2/PAK2	50
