# Supplementary material for: A novel serum m7G-harboring microRNA signature for cancer detection
Source: Front Genet. 2024 Feb 7;15:1270302. doi: 10.3389/fgene.2024.1270302 (PMC10879580; doi:10.3389/fgene.2024.1270302)
Supplement: Supplementary file 8 [file Table7.XLSX]

## Sheet: Sheet1
Table. Summary of AUC, sensitivity, specificity and accuracy of m7G-miRDS for each cancer type in both the training and validation cohorts.
Training cohort
Cancer type	AUC (95% CI)	Sensitivity	Specificity	Accuracy
Bladder Cancer	0.982 ( 0.979-0.986 )	0.991	0.916	0.918391
Breast Cancer	0.954 ( 0.946-0.963 )	0.99	0.867	0.868818
Colorectal Cancer	0.962 ( 0.955-0.97 )	0.966	0.879	0.880946
Esophageal Cancer	0.977 ( 0.973-0.98 )	0.985	0.896	0.901111
Gastric Cancer	0.975 ( 0.971-0.978 )	0.986	0.913	0.92133
Glioma	0.962 ( 0.955-0.97 )	0.974	0.881	0.883177
Hepatocellular Carcinoma	0.968 ( 0.963-0.973 )	0.963	0.902	0.904235
Lung cancer	0.981 ( 0.979-0.984 )	0.967	0.927	0.931877
Ovarian Cancer	0.975 ( 0.97-0.979 )	0.989	0.898	0.900571
Pancreatic Cancer	0.963 ( 0.957-0.969 )	0.987	0.889	0.891265
Prostate Cancer	0.974 ( 0.97-0.977 )	0.962	0.921	0.923623
Sarcoma	0.962 ( 0.954-0.97 )	0.949	0.902	0.902835
Validation cohort
Cancer type	AUC (95% CI)	Sensitivity	Specificity	Accuracy
Bladder Cancer	0.981 ( 0.978-0.985 )	0.987	0.938	0.939676
Breast Cancer	0.955 ( 0.947-0.963 )	0.989	0.888	0.889356
Colorectal Cancer	0.960 ( 0.952−0.967 )	0.972	0.873	0.875127
Esophageal Cancer	0.973 ( 0.97-0.977 )	0.995	0.878	0.885294
Gastric Cancer	0.970 ( 0.967-0.974 )	0.989	0.894	0.90476
Glioma	0.957 ( 0.949-0.965 )	0.985	0.867	0.869413
Hepatocellular Carcinoma	0.967 ( 0.962-0.972 )	0.965	0.898	0.90059
Lung cancer	0.981 ( 0.978-0.983 )	0.973	0.917	0.923861
Ovarian Cancer	0.969 ( 0.963-0.975 )	0.989	0.881	0.884004
Pancreatic Cancer	0.967 ( 0.962-0.972 )	1	0.901	0.903536
Prostate Cancer	0.972 ( 0.968-0.976 )	0.978	0.905	0.909322
Sarcoma	0.956 ( 0.948-0.965 )	0.991	0.847	0.849387
Note：AUC:area under the curve; CI:confidence interval
